# Supplementary material for: Efficacy and cost of acoustic-informed and wind speed-only turbine curtailment to reduce bat fatalities at a wind energy facility in Wisconsin
Source: PLoS One. 2022 Apr 8;17(4):e0266500. doi: 10.1371/journal.pone.0266500 (PMC8992975; doi:10.1371/journal.pone.0266500)
Supplement: S1 File — (ZIP) [file pone.0266500.s001.zip]

Archive with 7 entries (7 files):
- areaCorrectionWithUncertainty.csv
- carcassInfo.csv
- carcassRemoval.csv
- proportionAreaSearched.csv
- searcherEfficiency.csv
- searchSchedule.csv
- turbineOperationAndPower.csv
