# Supplementary material for: Efficacy and cost of acoustic-informed and wind speed-only turbine curtailment to reduce bat fatalities at a wind energy facility in Wisconsin
Source: PLoS One. 2022 Apr 8;17(4):e0266500. doi: 10.1371/journal.pone.0266500 (PMC8992975; doi:10.1371/journal.pone.0266500)
Supplement: S1 File — (ZIP) [file pone.0266500.s001.zip › areaCorrectionWithUncertainty.csv]

SearchLocation	AreaCorrectionEstimate
A10	0.948443315976958
A20	0.948443315976958
A26	0.948443315976958
A42	0.948443315976958
A44	0.948443315976958
B19	0.948443315976958
B23	0.948443315976958
B31	0.948443315976958
B4	0.948443315976958
D43	0.948443315976958
A10	0.922626616938467
A20	0.922626616938467
A26	0.922626616938467
A42	0.922626616938467
A44	0.922626616938467
B19	0.922626616938467
B23	0.922626616938467
B31	0.922626616938467
B4	0.922626616938467
D43	0.922626616938467
A10	0.883521890930741
A20	0.883521890930741
A26	0.883521890930741
A42	0.883521890930741
A44	0.883521890930741
B19	0.883521890930741
B23	0.883521890930741
B31	0.883521890930741
B4	0.883521890930741
D43	0.883521890930741
A10	0.925357219135409
A20	0.925357219135409
A26	0.925357219135409
A42	0.925357219135409
A44	0.925357219135409
B19	0.925357219135409
B23	0.925357219135409
B31	0.925357219135409
B4	0.925357219135409
D43	0.925357219135409
A10	0.881253246063893
A20	0.881253246063893
A26	0.881253246063893
A42	0.881253246063893
A44	0.881253246063893
B19	0.881253246063893
B23	0.881253246063893
B31	0.881253246063893
B4	0.881253246063893
D43	0.881253246063893
A10	0.906059751361818
A20	0.906059751361818
A26	0.906059751361818
A42	0.906059751361818
A44	0.906059751361818
B19	0.906059751361818
B23	0.906059751361818
B31	0.906059751361818
B4	0.906059751361818
D43	0.906059751361818
A10	0.890785855710461
A20	0.890785855710461
A26	0.890785855710461
A42	0.890785855710461
A44	0.890785855710461
B19	0.890785855710461
B23	0.890785855710461
B31	0.890785855710461
B4	0.890785855710461
D43	0.890785855710461
A10	0.89963935057045
A20	0.89963935057045
A26	0.89963935057045
A42	0.89963935057045
A44	0.89963935057045
B19	0.89963935057045
B23	0.89963935057045
B31	0.89963935057045
B4	0.89963935057045
D43	0.89963935057045
A10	0.910531044198393
A20	0.910531044198393
A26	0.910531044198393
A42	0.910531044198393
A44	0.910531044198393
B19	0.910531044198393
B23	0.910531044198393
B31	0.910531044198393
B4	0.910531044198393
D43	0.910531044198393
A10	0.945667138383481
A20	0.945667138383481
A26	0.945667138383481
A42	0.945667138383481
A44	0.945667138383481
B19	0.945667138383481
B23	0.945667138383481
B31	0.945667138383481
B4	0.945667138383481
D43	0.945667138383481
A10	0.924653894250869
A20	0.924653894250869
A26	0.924653894250869
A42	0.924653894250869
A44	0.924653894250869
B19	0.924653894250869
B23	0.924653894250869
B31	0.924653894250869
B4	0.924653894250869
D43	0.924653894250869
A10	0.925952801124462
A20	0.925952801124462
A26	0.925952801124462
A42	0.925952801124462
A44	0.925952801124462
B19	0.925952801124462
B23	0.925952801124462
B31	0.925952801124462
B4	0.925952801124462
D43	0.925952801124462
A10	0.926919231655349
A20	0.926919231655349
A26	0.926919231655349
A42	0.926919231655349
A44	0.926919231655349
B19	0.926919231655349
B23	0.926919231655349
B31	0.926919231655349
B4	0.926919231655349
D43	0.926919231655349
A10	0.928673489504251
A20	0.928673489504251
A26	0.928673489504251
A42	0.928673489504251
A44	0.928673489504251
B19	0.928673489504251
B23	0.928673489504251
B31	0.928673489504251
B4	0.928673489504251
D43	0.928673489504251
A10	0.946000355355388
A20	0.946000355355388
A26	0.946000355355388
A42	0.946000355355388
A44	0.946000355355388
B19	0.946000355355388
B23	0.946000355355388
B31	0.946000355355388
B4	0.946000355355388
D43	0.946000355355388
A10	0.900297933884603
A20	0.900297933884603
A26	0.900297933884603
A42	0.900297933884603
A44	0.900297933884603
B19	0.900297933884603
B23	0.900297933884603
B31	0.900297933884603
B4	0.900297933884603
D43	0.900297933884603
A10	0.921695315728769
A20	0.921695315728769
A26	0.921695315728769
A42	0.921695315728769
A44	0.921695315728769
B19	0.921695315728769
B23	0.921695315728769
B31	0.921695315728769
B4	0.921695315728769
D43	0.921695315728769
A10	0.871047921719906
A20	0.871047921719906
A26	0.871047921719906
A42	0.871047921719906
A44	0.871047921719906
B19	0.871047921719906
B23	0.871047921719906
B31	0.871047921719906
B4	0.871047921719906
D43	0.871047921719906
A10	0.938271291089216
A20	0.938271291089216
A26	0.938271291089216
A42	0.938271291089216
A44	0.938271291089216
B19	0.938271291089216
B23	0.938271291089216
B31	0.938271291089216
B4	0.938271291089216
D43	0.938271291089216
A10	0.882430161408172
A20	0.882430161408172
A26	0.882430161408172
A42	0.882430161408172
A44	0.882430161408172
B19	0.882430161408172
B23	0.882430161408172
B31	0.882430161408172
B4	0.882430161408172
D43	0.882430161408172
A10	0.907932558982823
A20	0.907932558982823
A26	0.907932558982823
A42	0.907932558982823
A44	0.907932558982823
B19	0.907932558982823
B23	0.907932558982823
B31	0.907932558982823
B4	0.907932558982823
D43	0.907932558982823
A10	0.878738547969237
A20	0.878738547969237
A26	0.878738547969237
A42	0.878738547969237
A44	0.878738547969237
B19	0.878738547969237
B23	0.878738547969237
B31	0.878738547969237
B4	0.878738547969237
D43	0.878738547969237
A10	0.883408025854584
A20	0.883408025854584
A26	0.883408025854584
A42	0.883408025854584
A44	0.883408025854584
B19	0.883408025854584
B23	0.883408025854584
B31	0.883408025854584
B4	0.883408025854584
D43	0.883408025854584
A10	0.881483093818989
A20	0.881483093818989
A26	0.881483093818989
A42	0.881483093818989
A44	0.881483093818989
B19	0.881483093818989
B23	0.881483093818989
B31	0.881483093818989
B4	0.881483093818989
D43	0.881483093818989
A10	0.887066273595809
A20	0.887066273595809
A26	0.887066273595809
A42	0.887066273595809
A44	0.887066273595809
B19	0.887066273595809
B23	0.887066273595809
B31	0.887066273595809
B4	0.887066273595809
D43	0.887066273595809
A10	0.906648969513182
A20	0.906648969513182
A26	0.906648969513182
A42	0.906648969513182
A44	0.906648969513182
B19	0.906648969513182
B23	0.906648969513182
B31	0.906648969513182
B4	0.906648969513182
D43	0.906648969513182
A10	0.906269116217055
A20	0.906269116217055
A26	0.906269116217055
A42	0.906269116217055
A44	0.906269116217055
B19	0.906269116217055
B23	0.906269116217055
B31	0.906269116217055
B4	0.906269116217055
D43	0.906269116217055
A10	0.911361210643162
A20	0.911361210643162
A26	0.911361210643162
A42	0.911361210643162
A44	0.911361210643162
B19	0.911361210643162
B23	0.911361210643162
B31	0.911361210643162
B4	0.911361210643162
D43	0.911361210643162
A10	0.914712302717168
A20	0.914712302717168
A26	0.914712302717168
A42	0.914712302717168
A44	0.914712302717168
B19	0.914712302717168
B23	0.914712302717168
B31	0.914712302717168
B4	0.914712302717168
D43	0.914712302717168
A10	0.906236020886921
A20	0.906236020886921
A26	0.906236020886921
A42	0.906236020886921
A44	0.906236020886921
B19	0.906236020886921
B23	0.906236020886921
B31	0.906236020886921
B4	0.906236020886921
D43	0.906236020886921
A10	0.890672164647388
A20	0.890672164647388
A26	0.890672164647388
A42	0.890672164647388
A44	0.890672164647388
B19	0.890672164647388
B23	0.890672164647388
B31	0.890672164647388
B4	0.890672164647388
D43	0.890672164647388
A10	0.893946080321839
A20	0.893946080321839
A26	0.893946080321839
A42	0.893946080321839
A44	0.893946080321839
B19	0.893946080321839
B23	0.893946080321839
B31	0.893946080321839
B4	0.893946080321839
D43	0.893946080321839
A10	0.9149718166612
A20	0.9149718166612
A26	0.9149718166612
A42	0.9149718166612
A44	0.9149718166612
B19	0.9149718166612
B23	0.9149718166612
B31	0.9149718166612
B4	0.9149718166612
D43	0.9149718166612
A10	0.938537746094678
A20	0.938537746094678
A26	0.938537746094678
A42	0.938537746094678
A44	0.938537746094678
B19	0.938537746094678
B23	0.938537746094678
B31	0.938537746094678
B4	0.938537746094678
D43	0.938537746094678
A10	0.899565400991338
A20	0.899565400991338
A26	0.899565400991338
A42	0.899565400991338
A44	0.899565400991338
B19	0.899565400991338
B23	0.899565400991338
B31	0.899565400991338
B4	0.899565400991338
D43	0.899565400991338
A10	0.873806537976809
A20	0.873806537976809
A26	0.873806537976809
A42	0.873806537976809
A44	0.873806537976809
B19	0.873806537976809
B23	0.873806537976809
B31	0.873806537976809
B4	0.873806537976809
D43	0.873806537976809
A10	0.894539467088954
A20	0.894539467088954
A26	0.894539467088954
A42	0.894539467088954
A44	0.894539467088954
B19	0.894539467088954
B23	0.894539467088954
B31	0.894539467088954
B4	0.894539467088954
D43	0.894539467088954
A10	0.880330152402308
A20	0.880330152402308
A26	0.880330152402308
A42	0.880330152402308
A44	0.880330152402308
B19	0.880330152402308
B23	0.880330152402308
B31	0.880330152402308
B4	0.880330152402308
D43	0.880330152402308
A10	0.895757697915023
A20	0.895757697915023
A26	0.895757697915023
A42	0.895757697915023
A44	0.895757697915023
B19	0.895757697915023
B23	0.895757697915023
B31	0.895757697915023
B4	0.895757697915023
D43	0.895757697915023
A10	0.850338910766373
A20	0.850338910766373
A26	0.850338910766373
A42	0.850338910766373
A44	0.850338910766373
B19	0.850338910766373
B23	0.850338910766373
B31	0.850338910766373
B4	0.850338910766373
D43	0.850338910766373
A10	0.904950667588077
A20	0.904950667588077
A26	0.904950667588077
A42	0.904950667588077
A44	0.904950667588077
B19	0.904950667588077
B23	0.904950667588077
B31	0.904950667588077
B4	0.904950667588077
D43	0.904950667588077
A10	0.893168568236336
A20	0.893168568236336
A26	0.893168568236336
A42	0.893168568236336
A44	0.893168568236336
B19	0.893168568236336
B23	0.893168568236336
B31	0.893168568236336
B4	0.893168568236336
D43	0.893168568236336
A10	0.894657026669169
A20	0.894657026669169
A26	0.894657026669169
A42	0.894657026669169
A44	0.894657026669169
B19	0.894657026669169
B23	0.894657026669169
B31	0.894657026669169
B4	0.894657026669169
D43	0.894657026669169
A10	0.880502952712726
A20	0.880502952712726
A26	0.880502952712726
A42	0.880502952712726
A44	0.880502952712726
B19	0.880502952712726
B23	0.880502952712726
B31	0.880502952712726
B4	0.880502952712726
D43	0.880502952712726
A10	0.908431672157158
A20	0.908431672157158
A26	0.908431672157158
A42	0.908431672157158
A44	0.908431672157158
B19	0.908431672157158
B23	0.908431672157158
B31	0.908431672157158
B4	0.908431672157158
D43	0.908431672157158
A10	0.921466309569879
A20	0.921466309569879
A26	0.921466309569879
A42	0.921466309569879
A44	0.921466309569879
B19	0.921466309569879
B23	0.921466309569879
B31	0.921466309569879
B4	0.921466309569879
D43	0.921466309569879
A10	0.908633298098645
A20	0.908633298098645
A26	0.908633298098645
A42	0.908633298098645
A44	0.908633298098645
B19	0.908633298098645
B23	0.908633298098645
B31	0.908633298098645
B4	0.908633298098645
D43	0.908633298098645
A10	0.889114913518723
A20	0.889114913518723
A26	0.889114913518723
A42	0.889114913518723
A44	0.889114913518723
B19	0.889114913518723
B23	0.889114913518723
B31	0.889114913518723
B4	0.889114913518723
D43	0.889114913518723
A10	0.89600631962693
A20	0.89600631962693
A26	0.89600631962693
A42	0.89600631962693
A44	0.89600631962693
B19	0.89600631962693
B23	0.89600631962693
B31	0.89600631962693
B4	0.89600631962693
D43	0.89600631962693
A10	0.889420718319386
A20	0.889420718319386
A26	0.889420718319386
A42	0.889420718319386
A44	0.889420718319386
B19	0.889420718319386
B23	0.889420718319386
B31	0.889420718319386
B4	0.889420718319386
D43	0.889420718319386
A10	0.912991646328599
A20	0.912991646328599
A26	0.912991646328599
A42	0.912991646328599
A44	0.912991646328599
B19	0.912991646328599
B23	0.912991646328599
B31	0.912991646328599
B4	0.912991646328599
D43	0.912991646328599
A10	0.965679380667248
A20	0.965679380667248
A26	0.965679380667248
A42	0.965679380667248
A44	0.965679380667248
B19	0.965679380667248
B23	0.965679380667248
B31	0.965679380667248
B4	0.965679380667248
D43	0.965679380667248
A10	0.901520415800176
A20	0.901520415800176
A26	0.901520415800176
A42	0.901520415800176
A44	0.901520415800176
B19	0.901520415800176
B23	0.901520415800176
B31	0.901520415800176
B4	0.901520415800176
D43	0.901520415800176
A10	0.933042674463362
A20	0.933042674463362
A26	0.933042674463362
A42	0.933042674463362
A44	0.933042674463362
B19	0.933042674463362
B23	0.933042674463362
B31	0.933042674463362
B4	0.933042674463362
D43	0.933042674463362
A10	0.917645377322126
A20	0.917645377322126
A26	0.917645377322126
A42	0.917645377322126
A44	0.917645377322126
B19	0.917645377322126
B23	0.917645377322126
B31	0.917645377322126
B4	0.917645377322126
D43	0.917645377322126
A10	0.903557377198161
A20	0.903557377198161
A26	0.903557377198161
A42	0.903557377198161
A44	0.903557377198161
B19	0.903557377198161
B23	0.903557377198161
B31	0.903557377198161
B4	0.903557377198161
D43	0.903557377198161
A10	0.937999110450437
A20	0.937999110450437
A26	0.937999110450437
A42	0.937999110450437
A44	0.937999110450437
B19	0.937999110450437
B23	0.937999110450437
B31	0.937999110450437
B4	0.937999110450437
D43	0.937999110450437
A10	0.940213065481101
A20	0.940213065481101
A26	0.940213065481101
A42	0.940213065481101
A44	0.940213065481101
B19	0.940213065481101
B23	0.940213065481101
B31	0.940213065481101
B4	0.940213065481101
D43	0.940213065481101
A10	0.925980684806739
A20	0.925980684806739
A26	0.925980684806739
A42	0.925980684806739
A44	0.925980684806739
B19	0.925980684806739
B23	0.925980684806739
B31	0.925980684806739
B4	0.925980684806739
D43	0.925980684806739
A10	0.895410079007462
A20	0.895410079007462
A26	0.895410079007462
A42	0.895410079007462
A44	0.895410079007462
B19	0.895410079007462
B23	0.895410079007462
B31	0.895410079007462
B4	0.895410079007462
D43	0.895410079007462
A10	0.946679381151596
A20	0.946679381151596
A26	0.946679381151596
A42	0.946679381151596
A44	0.946679381151596
B19	0.946679381151596
B23	0.946679381151596
B31	0.946679381151596
B4	0.946679381151596
D43	0.946679381151596
A10	0.937011889975248
A20	0.937011889975248
A26	0.937011889975248
A42	0.937011889975248
A44	0.937011889975248
B19	0.937011889975248
B23	0.937011889975248
B31	0.937011889975248
B4	0.937011889975248
D43	0.937011889975248
A10	0.922747793300562
A20	0.922747793300562
A26	0.922747793300562
A42	0.922747793300562
A44	0.922747793300562
B19	0.922747793300562
B23	0.922747793300562
B31	0.922747793300562
B4	0.922747793300562
D43	0.922747793300562
A10	0.907473396891626
A20	0.907473396891626
A26	0.907473396891626
A42	0.907473396891626
A44	0.907473396891626
B19	0.907473396891626
B23	0.907473396891626
B31	0.907473396891626
B4	0.907473396891626
D43	0.907473396891626
A10	0.944966900480747
A20	0.944966900480747
A26	0.944966900480747
A42	0.944966900480747
A44	0.944966900480747
B19	0.944966900480747
B23	0.944966900480747
B31	0.944966900480747
B4	0.944966900480747
D43	0.944966900480747
A10	0.896092042997863
A20	0.896092042997863
A26	0.896092042997863
A42	0.896092042997863
A44	0.896092042997863
B19	0.896092042997863
B23	0.896092042997863
B31	0.896092042997863
B4	0.896092042997863
D43	0.896092042997863
A10	0.893295769374281
A20	0.893295769374281
A26	0.893295769374281
A42	0.893295769374281
A44	0.893295769374281
B19	0.893295769374281
B23	0.893295769374281
B31	0.893295769374281
B4	0.893295769374281
D43	0.893295769374281
A10	0.88573634287706
A20	0.88573634287706
A26	0.88573634287706
A42	0.88573634287706
A44	0.88573634287706
B19	0.88573634287706
B23	0.88573634287706
B31	0.88573634287706
B4	0.88573634287706
D43	0.88573634287706
A10	0.898126815317729
A20	0.898126815317729
A26	0.898126815317729
A42	0.898126815317729
A44	0.898126815317729
B19	0.898126815317729
B23	0.898126815317729
B31	0.898126815317729
B4	0.898126815317729
D43	0.898126815317729
A10	0.923298899070425
A20	0.923298899070425
A26	0.923298899070425
A42	0.923298899070425
A44	0.923298899070425
B19	0.923298899070425
B23	0.923298899070425
B31	0.923298899070425
B4	0.923298899070425
D43	0.923298899070425
A10	0.896417891782937
A20	0.896417891782937
A26	0.896417891782937
A42	0.896417891782937
A44	0.896417891782937
B19	0.896417891782937
B23	0.896417891782937
B31	0.896417891782937
B4	0.896417891782937
D43	0.896417891782937
A10	0.894311721466875
A20	0.894311721466875
A26	0.894311721466875
A42	0.894311721466875
A44	0.894311721466875
B19	0.894311721466875
B23	0.894311721466875
B31	0.894311721466875
B4	0.894311721466875
D43	0.894311721466875
A10	0.902657302900913
A20	0.902657302900913
A26	0.902657302900913
A42	0.902657302900913
A44	0.902657302900913
B19	0.902657302900913
B23	0.902657302900913
B31	0.902657302900913
B4	0.902657302900913
D43	0.902657302900913
A10	0.909624172160683
A20	0.909624172160683
A26	0.909624172160683
A42	0.909624172160683
A44	0.909624172160683
B19	0.909624172160683
B23	0.909624172160683
B31	0.909624172160683
B4	0.909624172160683
D43	0.909624172160683
A10	0.860788567964167
A20	0.860788567964167
A26	0.860788567964167
A42	0.860788567964167
A44	0.860788567964167
B19	0.860788567964167
B23	0.860788567964167
B31	0.860788567964167
B4	0.860788567964167
D43	0.860788567964167
A10	0.90626854893582
A20	0.90626854893582
A26	0.90626854893582
A42	0.90626854893582
A44	0.90626854893582
B19	0.90626854893582
B23	0.90626854893582
B31	0.90626854893582
B4	0.90626854893582
D43	0.90626854893582
A10	0.849833274552336
A20	0.849833274552336
A26	0.849833274552336
A42	0.849833274552336
A44	0.849833274552336
B19	0.849833274552336
B23	0.849833274552336
B31	0.849833274552336
B4	0.849833274552336
D43	0.849833274552336
A10	0.897204748915552
A20	0.897204748915552
A26	0.897204748915552
A42	0.897204748915552
A44	0.897204748915552
B19	0.897204748915552
B23	0.897204748915552
B31	0.897204748915552
B4	0.897204748915552
D43	0.897204748915552
A10	0.910413031552851
A20	0.910413031552851
A26	0.910413031552851
A42	0.910413031552851
A44	0.910413031552851
B19	0.910413031552851
B23	0.910413031552851
B31	0.910413031552851
B4	0.910413031552851
D43	0.910413031552851
A10	0.897672182775229
A20	0.897672182775229
A26	0.897672182775229
A42	0.897672182775229
A44	0.897672182775229
B19	0.897672182775229
B23	0.897672182775229
B31	0.897672182775229
B4	0.897672182775229
D43	0.897672182775229
A10	0.907852976912571
A20	0.907852976912571
A26	0.907852976912571
A42	0.907852976912571
A44	0.907852976912571
B19	0.907852976912571
B23	0.907852976912571
B31	0.907852976912571
B4	0.907852976912571
D43	0.907852976912571
A10	0.896280048467631
A20	0.896280048467631
A26	0.896280048467631
A42	0.896280048467631
A44	0.896280048467631
B19	0.896280048467631
B23	0.896280048467631
B31	0.896280048467631
B4	0.896280048467631
D43	0.896280048467631
A10	0.907876539668094
A20	0.907876539668094
A26	0.907876539668094
A42	0.907876539668094
A44	0.907876539668094
B19	0.907876539668094
B23	0.907876539668094
B31	0.907876539668094
B4	0.907876539668094
D43	0.907876539668094
A10	0.921942458693564
A20	0.921942458693564
A26	0.921942458693564
A42	0.921942458693564
A44	0.921942458693564
B19	0.921942458693564
B23	0.921942458693564
B31	0.921942458693564
B4	0.921942458693564
D43	0.921942458693564
A10	0.817412330537605
A20	0.817412330537605
A26	0.817412330537605
A42	0.817412330537605
A44	0.817412330537605
B19	0.817412330537605
B23	0.817412330537605
B31	0.817412330537605
B4	0.817412330537605
D43	0.817412330537605
A10	0.887297704699388
A20	0.887297704699388
A26	0.887297704699388
A42	0.887297704699388
A44	0.887297704699388
B19	0.887297704699388
B23	0.887297704699388
B31	0.887297704699388
B4	0.887297704699388
D43	0.887297704699388
A10	0.906778959401769
A20	0.906778959401769
A26	0.906778959401769
A42	0.906778959401769
A44	0.906778959401769
B19	0.906778959401769
B23	0.906778959401769
B31	0.906778959401769
B4	0.906778959401769
D43	0.906778959401769
A10	0.879390424922146
A20	0.879390424922146
A26	0.879390424922146
A42	0.879390424922146
A44	0.879390424922146
B19	0.879390424922146
B23	0.879390424922146
B31	0.879390424922146
B4	0.879390424922146
D43	0.879390424922146
A10	0.927909244808978
A20	0.927909244808978
A26	0.927909244808978
A42	0.927909244808978
A44	0.927909244808978
B19	0.927909244808978
B23	0.927909244808978
B31	0.927909244808978
B4	0.927909244808978
D43	0.927909244808978
A10	0.926009061482178
A20	0.926009061482178
A26	0.926009061482178
A42	0.926009061482178
A44	0.926009061482178
B19	0.926009061482178
B23	0.926009061482178
B31	0.926009061482178
B4	0.926009061482178
D43	0.926009061482178
A10	0.852020573920381
A20	0.852020573920381
A26	0.852020573920381
A42	0.852020573920381
A44	0.852020573920381
B19	0.852020573920381
B23	0.852020573920381
B31	0.852020573920381
B4	0.852020573920381
D43	0.852020573920381
A10	0.916940698302269
A20	0.916940698302269
A26	0.916940698302269
A42	0.916940698302269
A44	0.916940698302269
B19	0.916940698302269
B23	0.916940698302269
B31	0.916940698302269
B4	0.916940698302269
D43	0.916940698302269
A10	0.892663547948129
A20	0.892663547948129
A26	0.892663547948129
A42	0.892663547948129
A44	0.892663547948129
B19	0.892663547948129
B23	0.892663547948129
B31	0.892663547948129
B4	0.892663547948129
D43	0.892663547948129
A10	0.924881370763768
A20	0.924881370763768
A26	0.924881370763768
A42	0.924881370763768
A44	0.924881370763768
B19	0.924881370763768
B23	0.924881370763768
B31	0.924881370763768
B4	0.924881370763768
D43	0.924881370763768
A10	0.877738353619887
A20	0.877738353619887
A26	0.877738353619887
A42	0.877738353619887
A44	0.877738353619887
B19	0.877738353619887
B23	0.877738353619887
B31	0.877738353619887
B4	0.877738353619887
D43	0.877738353619887
A10	0.908654153790791
A20	0.908654153790791
A26	0.908654153790791
A42	0.908654153790791
A44	0.908654153790791
B19	0.908654153790791
B23	0.908654153790791
B31	0.908654153790791
B4	0.908654153790791
D43	0.908654153790791
A10	0.931655609735887
A20	0.931655609735887
A26	0.931655609735887
A42	0.931655609735887
A44	0.931655609735887
B19	0.931655609735887
B23	0.931655609735887
B31	0.931655609735887
B4	0.931655609735887
D43	0.931655609735887
A10	0.933270153767627
A20	0.933270153767627
A26	0.933270153767627
A42	0.933270153767627
A44	0.933270153767627
B19	0.933270153767627
B23	0.933270153767627
B31	0.933270153767627
B4	0.933270153767627
D43	0.933270153767627
A10	0.919578396541549
A20	0.919578396541549
A26	0.919578396541549
A42	0.919578396541549
A44	0.919578396541549
B19	0.919578396541549
B23	0.919578396541549
B31	0.919578396541549
B4	0.919578396541549
D43	0.919578396541549
A10	0.906854753424029
A20	0.906854753424029
A26	0.906854753424029
A42	0.906854753424029
A44	0.906854753424029
B19	0.906854753424029
B23	0.906854753424029
B31	0.906854753424029
B4	0.906854753424029
D43	0.906854753424029
A10	0.897854835673252
A20	0.897854835673252
A26	0.897854835673252
A42	0.897854835673252
A44	0.897854835673252
B19	0.897854835673252
B23	0.897854835673252
B31	0.897854835673252
B4	0.897854835673252
D43	0.897854835673252
A10	0.95294802821219
A20	0.95294802821219
A26	0.95294802821219
A42	0.95294802821219
A44	0.95294802821219
B19	0.95294802821219
B23	0.95294802821219
B31	0.95294802821219
B4	0.95294802821219
D43	0.95294802821219
A10	0.8852656313217
A20	0.8852656313217
A26	0.8852656313217
A42	0.8852656313217
A44	0.8852656313217
B19	0.8852656313217
B23	0.8852656313217
B31	0.8852656313217
B4	0.8852656313217
D43	0.8852656313217
A10	0.922668064666678
A20	0.922668064666678
A26	0.922668064666678
A42	0.922668064666678
A44	0.922668064666678
B19	0.922668064666678
B23	0.922668064666678
B31	0.922668064666678
B4	0.922668064666678
D43	0.922668064666678
A10	0.893030899697004
A20	0.893030899697004
A26	0.893030899697004
A42	0.893030899697004
A44	0.893030899697004
B19	0.893030899697004
B23	0.893030899697004
B31	0.893030899697004
B4	0.893030899697004
D43	0.893030899697004
A10	0.903330146271064
A20	0.903330146271064
A26	0.903330146271064
A42	0.903330146271064
A44	0.903330146271064
B19	0.903330146271064
B23	0.903330146271064
B31	0.903330146271064
B4	0.903330146271064
D43	0.903330146271064
A10	0.926850330577225
A20	0.926850330577225
A26	0.926850330577225
A42	0.926850330577225
A44	0.926850330577225
B19	0.926850330577225
B23	0.926850330577225
B31	0.926850330577225
B4	0.926850330577225
D43	0.926850330577225
A10	0.938691616461907
A20	0.938691616461907
A26	0.938691616461907
A42	0.938691616461907
A44	0.938691616461907
B19	0.938691616461907
B23	0.938691616461907
B31	0.938691616461907
B4	0.938691616461907
D43	0.938691616461907
A10	0.896620847292234
A20	0.896620847292234
A26	0.896620847292234
A42	0.896620847292234
A44	0.896620847292234
B19	0.896620847292234
B23	0.896620847292234
B31	0.896620847292234
B4	0.896620847292234
D43	0.896620847292234
A10	0.928296816116298
A20	0.928296816116298
A26	0.928296816116298
A42	0.928296816116298
A44	0.928296816116298
B19	0.928296816116298
B23	0.928296816116298
B31	0.928296816116298
B4	0.928296816116298
D43	0.928296816116298
A10	0.914691834990756
A20	0.914691834990756
A26	0.914691834990756
A42	0.914691834990756
A44	0.914691834990756
B19	0.914691834990756
B23	0.914691834990756
B31	0.914691834990756
B4	0.914691834990756
D43	0.914691834990756
A10	0.895868733121567
A20	0.895868733121567
A26	0.895868733121567
A42	0.895868733121567
A44	0.895868733121567
B19	0.895868733121567
B23	0.895868733121567
B31	0.895868733121567
B4	0.895868733121567
D43	0.895868733121567
A10	0.898697761743356
A20	0.898697761743356
A26	0.898697761743356
A42	0.898697761743356
A44	0.898697761743356
B19	0.898697761743356
B23	0.898697761743356
B31	0.898697761743356
B4	0.898697761743356
D43	0.898697761743356
A10	0.902564668801247
A20	0.902564668801247
A26	0.902564668801247
A42	0.902564668801247
A44	0.902564668801247
B19	0.902564668801247
B23	0.902564668801247
B31	0.902564668801247
B4	0.902564668801247
D43	0.902564668801247
A10	0.899674312656479
A20	0.899674312656479
A26	0.899674312656479
A42	0.899674312656479
A44	0.899674312656479
B19	0.899674312656479
B23	0.899674312656479
B31	0.899674312656479
B4	0.899674312656479
D43	0.899674312656479
A10	0.906391917932265
A20	0.906391917932265
A26	0.906391917932265
A42	0.906391917932265
A44	0.906391917932265
B19	0.906391917932265
B23	0.906391917932265
B31	0.906391917932265
B4	0.906391917932265
D43	0.906391917932265
A10	0.892074510635101
A20	0.892074510635101
A26	0.892074510635101
A42	0.892074510635101
A44	0.892074510635101
B19	0.892074510635101
B23	0.892074510635101
B31	0.892074510635101
B4	0.892074510635101
D43	0.892074510635101
A10	0.876077262139136
A20	0.876077262139136
A26	0.876077262139136
A42	0.876077262139136
A44	0.876077262139136
B19	0.876077262139136
B23	0.876077262139136
B31	0.876077262139136
B4	0.876077262139136
D43	0.876077262139136
A10	0.888061831242015
A20	0.888061831242015
A26	0.888061831242015
A42	0.888061831242015
A44	0.888061831242015
B19	0.888061831242015
B23	0.888061831242015
B31	0.888061831242015
B4	0.888061831242015
D43	0.888061831242015
A10	0.912726487633862
A20	0.912726487633862
A26	0.912726487633862
A42	0.912726487633862
A44	0.912726487633862
B19	0.912726487633862
B23	0.912726487633862
B31	0.912726487633862
B4	0.912726487633862
D43	0.912726487633862
A10	0.925430045642216
A20	0.925430045642216
A26	0.925430045642216
A42	0.925430045642216
A44	0.925430045642216
B19	0.925430045642216
B23	0.925430045642216
B31	0.925430045642216
B4	0.925430045642216
D43	0.925430045642216
A10	0.89831286636865
A20	0.89831286636865
A26	0.89831286636865
A42	0.89831286636865
A44	0.89831286636865
B19	0.89831286636865
B23	0.89831286636865
B31	0.89831286636865
B4	0.89831286636865
D43	0.89831286636865
A10	0.859306040216369
A20	0.859306040216369
A26	0.859306040216369
A42	0.859306040216369
A44	0.859306040216369
B19	0.859306040216369
B23	0.859306040216369
B31	0.859306040216369
B4	0.859306040216369
D43	0.859306040216369
A10	0.925125480808207
A20	0.925125480808207
A26	0.925125480808207
A42	0.925125480808207
A44	0.925125480808207
B19	0.925125480808207
B23	0.925125480808207
B31	0.925125480808207
B4	0.925125480808207
D43	0.925125480808207
A10	0.928194286450203
A20	0.928194286450203
A26	0.928194286450203
A42	0.928194286450203
A44	0.928194286450203
B19	0.928194286450203
B23	0.928194286450203
B31	0.928194286450203
B4	0.928194286450203
D43	0.928194286450203
A10	0.916160702526138
A20	0.916160702526138
A26	0.916160702526138
A42	0.916160702526138
A44	0.916160702526138
B19	0.916160702526138
B23	0.916160702526138
B31	0.916160702526138
B4	0.916160702526138
D43	0.916160702526138
A10	0.908225343868655
A20	0.908225343868655
A26	0.908225343868655
A42	0.908225343868655
A44	0.908225343868655
B19	0.908225343868655
B23	0.908225343868655
B31	0.908225343868655
B4	0.908225343868655
D43	0.908225343868655
A10	0.939308677370639
A20	0.939308677370639
A26	0.939308677370639
A42	0.939308677370639
A44	0.939308677370639
B19	0.939308677370639
B23	0.939308677370639
B31	0.939308677370639
B4	0.939308677370639
D43	0.939308677370639
A10	0.834343978180359
A20	0.834343978180359
A26	0.834343978180359
A42	0.834343978180359
A44	0.834343978180359
B19	0.834343978180359
B23	0.834343978180359
B31	0.834343978180359
B4	0.834343978180359
D43	0.834343978180359
A10	0.926303568236938
A20	0.926303568236938
A26	0.926303568236938
A42	0.926303568236938
A44	0.926303568236938
B19	0.926303568236938
B23	0.926303568236938
B31	0.926303568236938
B4	0.926303568236938
D43	0.926303568236938
A10	0.921012008081335
A20	0.921012008081335
A26	0.921012008081335
A42	0.921012008081335
A44	0.921012008081335
B19	0.921012008081335
B23	0.921012008081335
B31	0.921012008081335
B4	0.921012008081335
D43	0.921012008081335
A10	0.94521157628152
A20	0.94521157628152
A26	0.94521157628152
A42	0.94521157628152
A44	0.94521157628152
B19	0.94521157628152
B23	0.94521157628152
B31	0.94521157628152
B4	0.94521157628152
D43	0.94521157628152
A10	0.918808756914331
A20	0.918808756914331
A26	0.918808756914331
A42	0.918808756914331
A44	0.918808756914331
B19	0.918808756914331
B23	0.918808756914331
B31	0.918808756914331
B4	0.918808756914331
D43	0.918808756914331
A10	0.858996579264278
A20	0.858996579264278
A26	0.858996579264278
A42	0.858996579264278
A44	0.858996579264278
B19	0.858996579264278
B23	0.858996579264278
B31	0.858996579264278
B4	0.858996579264278
D43	0.858996579264278
A10	0.90201295709584
A20	0.90201295709584
A26	0.90201295709584
A42	0.90201295709584
A44	0.90201295709584
B19	0.90201295709584
B23	0.90201295709584
B31	0.90201295709584
B4	0.90201295709584
D43	0.90201295709584
A10	0.931530175612588
A20	0.931530175612588
A26	0.931530175612588
A42	0.931530175612588
A44	0.931530175612588
B19	0.931530175612588
B23	0.931530175612588
B31	0.931530175612588
B4	0.931530175612588
D43	0.931530175612588
A10	0.92912191964441
A20	0.92912191964441
A26	0.92912191964441
A42	0.92912191964441
A44	0.92912191964441
B19	0.92912191964441
B23	0.92912191964441
B31	0.92912191964441
B4	0.92912191964441
D43	0.92912191964441
A10	0.915550229108857
A20	0.915550229108857
A26	0.915550229108857
A42	0.915550229108857
A44	0.915550229108857
B19	0.915550229108857
B23	0.915550229108857
B31	0.915550229108857
B4	0.915550229108857
D43	0.915550229108857
A10	0.919406464489633
A20	0.919406464489633
A26	0.919406464489633
A42	0.919406464489633
A44	0.919406464489633
B19	0.919406464489633
B23	0.919406464489633
B31	0.919406464489633
B4	0.919406464489633
D43	0.919406464489633
A10	0.933745994328649
A20	0.933745994328649
A26	0.933745994328649
A42	0.933745994328649
A44	0.933745994328649
B19	0.933745994328649
B23	0.933745994328649
B31	0.933745994328649
B4	0.933745994328649
D43	0.933745994328649
A10	0.937019179607364
A20	0.937019179607364
A26	0.937019179607364
A42	0.937019179607364
A44	0.937019179607364
B19	0.937019179607364
B23	0.937019179607364
B31	0.937019179607364
B4	0.937019179607364
D43	0.937019179607364
A10	0.879879746047387
A20	0.879879746047387
A26	0.879879746047387
A42	0.879879746047387
A44	0.879879746047387
B19	0.879879746047387
B23	0.879879746047387
B31	0.879879746047387
B4	0.879879746047387
D43	0.879879746047387
A10	0.916849276841378
A20	0.916849276841378
A26	0.916849276841378
A42	0.916849276841378
A44	0.916849276841378
B19	0.916849276841378
B23	0.916849276841378
B31	0.916849276841378
B4	0.916849276841378
D43	0.916849276841378
A10	0.876507545718544
A20	0.876507545718544
A26	0.876507545718544
A42	0.876507545718544
A44	0.876507545718544
B19	0.876507545718544
B23	0.876507545718544
B31	0.876507545718544
B4	0.876507545718544
D43	0.876507545718544
A10	0.92379715809699
A20	0.92379715809699
A26	0.92379715809699
A42	0.92379715809699
A44	0.92379715809699
B19	0.92379715809699
B23	0.92379715809699
B31	0.92379715809699
B4	0.92379715809699
D43	0.92379715809699
A10	0.893183901084617
A20	0.893183901084617
A26	0.893183901084617
A42	0.893183901084617
A44	0.893183901084617
B19	0.893183901084617
B23	0.893183901084617
B31	0.893183901084617
B4	0.893183901084617
D43	0.893183901084617
A10	0.887234269640488
A20	0.887234269640488
A26	0.887234269640488
A42	0.887234269640488
A44	0.887234269640488
B19	0.887234269640488
B23	0.887234269640488
B31	0.887234269640488
B4	0.887234269640488
D43	0.887234269640488
A10	0.922852030454025
A20	0.922852030454025
A26	0.922852030454025
A42	0.922852030454025
A44	0.922852030454025
B19	0.922852030454025
B23	0.922852030454025
B31	0.922852030454025
B4	0.922852030454025
D43	0.922852030454025
A10	0.92569920975488
A20	0.92569920975488
A26	0.92569920975488
A42	0.92569920975488
A44	0.92569920975488
B19	0.92569920975488
B23	0.92569920975488
B31	0.92569920975488
B4	0.92569920975488
D43	0.92569920975488
A10	0.858252077324748
A20	0.858252077324748
A26	0.858252077324748
A42	0.858252077324748
A44	0.858252077324748
B19	0.858252077324748
B23	0.858252077324748
B31	0.858252077324748
B4	0.858252077324748
D43	0.858252077324748
A10	0.911810653121235
A20	0.911810653121235
A26	0.911810653121235
A42	0.911810653121235
A44	0.911810653121235
B19	0.911810653121235
B23	0.911810653121235
B31	0.911810653121235
B4	0.911810653121235
D43	0.911810653121235
A10	0.908618137004923
A20	0.908618137004923
A26	0.908618137004923
A42	0.908618137004923
A44	0.908618137004923
B19	0.908618137004923
B23	0.908618137004923
B31	0.908618137004923
B4	0.908618137004923
D43	0.908618137004923
A10	0.913906014268365
A20	0.913906014268365
A26	0.913906014268365
A42	0.913906014268365
A44	0.913906014268365
B19	0.913906014268365
B23	0.913906014268365
B31	0.913906014268365
B4	0.913906014268365
D43	0.913906014268365
A10	0.91653805810851
A20	0.91653805810851
A26	0.91653805810851
A42	0.91653805810851
A44	0.91653805810851
B19	0.91653805810851
B23	0.91653805810851
B31	0.91653805810851
B4	0.91653805810851
D43	0.91653805810851
A10	0.909075607438076
A20	0.909075607438076
A26	0.909075607438076
A42	0.909075607438076
A44	0.909075607438076
B19	0.909075607438076
B23	0.909075607438076
B31	0.909075607438076
B4	0.909075607438076
D43	0.909075607438076
A10	0.882563494646463
A20	0.882563494646463
A26	0.882563494646463
A42	0.882563494646463
A44	0.882563494646463
B19	0.882563494646463
B23	0.882563494646463
B31	0.882563494646463
B4	0.882563494646463
D43	0.882563494646463
A10	0.902279647679284
A20	0.902279647679284
A26	0.902279647679284
A42	0.902279647679284
A44	0.902279647679284
B19	0.902279647679284
B23	0.902279647679284
B31	0.902279647679284
B4	0.902279647679284
D43	0.902279647679284
A10	0.934415201833911
A20	0.934415201833911
A26	0.934415201833911
A42	0.934415201833911
A44	0.934415201833911
B19	0.934415201833911
B23	0.934415201833911
B31	0.934415201833911
B4	0.934415201833911
D43	0.934415201833911
A10	0.885728941095826
A20	0.885728941095826
A26	0.885728941095826
A42	0.885728941095826
A44	0.885728941095826
B19	0.885728941095826
B23	0.885728941095826
B31	0.885728941095826
B4	0.885728941095826
D43	0.885728941095826
A10	0.942116911345116
A20	0.942116911345116
A26	0.942116911345116
A42	0.942116911345116
A44	0.942116911345116
B19	0.942116911345116
B23	0.942116911345116
B31	0.942116911345116
B4	0.942116911345116
D43	0.942116911345116
A10	0.89705789156523
A20	0.89705789156523
A26	0.89705789156523
A42	0.89705789156523
A44	0.89705789156523
B19	0.89705789156523
B23	0.89705789156523
B31	0.89705789156523
B4	0.89705789156523
D43	0.89705789156523
A10	0.913753477690413
A20	0.913753477690413
A26	0.913753477690413
A42	0.913753477690413
A44	0.913753477690413
B19	0.913753477690413
B23	0.913753477690413
B31	0.913753477690413
B4	0.913753477690413
D43	0.913753477690413
A10	0.935163859785855
A20	0.935163859785855
A26	0.935163859785855
A42	0.935163859785855
A44	0.935163859785855
B19	0.935163859785855
B23	0.935163859785855
B31	0.935163859785855
B4	0.935163859785855
D43	0.935163859785855
A10	0.919514820315028
A20	0.919514820315028
A26	0.919514820315028
A42	0.919514820315028
A44	0.919514820315028
B19	0.919514820315028
B23	0.919514820315028
B31	0.919514820315028
B4	0.919514820315028
D43	0.919514820315028
A10	0.908813085921017
A20	0.908813085921017
A26	0.908813085921017
A42	0.908813085921017
A44	0.908813085921017
B19	0.908813085921017
B23	0.908813085921017
B31	0.908813085921017
B4	0.908813085921017
D43	0.908813085921017
A10	0.870572074682414
A20	0.870572074682414
A26	0.870572074682414
A42	0.870572074682414
A44	0.870572074682414
B19	0.870572074682414
B23	0.870572074682414
B31	0.870572074682414
B4	0.870572074682414
D43	0.870572074682414
A10	0.946400095787413
A20	0.946400095787413
A26	0.946400095787413
A42	0.946400095787413
A44	0.946400095787413
B19	0.946400095787413
B23	0.946400095787413
B31	0.946400095787413
B4	0.946400095787413
D43	0.946400095787413
A10	0.898982781385104
A20	0.898982781385104
A26	0.898982781385104
A42	0.898982781385104
A44	0.898982781385104
B19	0.898982781385104
B23	0.898982781385104
B31	0.898982781385104
B4	0.898982781385104
D43	0.898982781385104
A10	0.902677020357239
A20	0.902677020357239
A26	0.902677020357239
A42	0.902677020357239
A44	0.902677020357239
B19	0.902677020357239
B23	0.902677020357239
B31	0.902677020357239
B4	0.902677020357239
D43	0.902677020357239
A10	0.90356170359886
A20	0.90356170359886
A26	0.90356170359886
A42	0.90356170359886
A44	0.90356170359886
B19	0.90356170359886
B23	0.90356170359886
B31	0.90356170359886
B4	0.90356170359886
D43	0.90356170359886
A10	0.917968218026808
A20	0.917968218026808
A26	0.917968218026808
A42	0.917968218026808
A44	0.917968218026808
B19	0.917968218026808
B23	0.917968218026808
B31	0.917968218026808
B4	0.917968218026808
D43	0.917968218026808
A10	0.923455287697645
A20	0.923455287697645
A26	0.923455287697645
A42	0.923455287697645
A44	0.923455287697645
B19	0.923455287697645
B23	0.923455287697645
B31	0.923455287697645
B4	0.923455287697645
D43	0.923455287697645
A10	0.936866173481159
A20	0.936866173481159
A26	0.936866173481159
A42	0.936866173481159
A44	0.936866173481159
B19	0.936866173481159
B23	0.936866173481159
B31	0.936866173481159
B4	0.936866173481159
D43	0.936866173481159
A10	0.933313852149403
A20	0.933313852149403
A26	0.933313852149403
A42	0.933313852149403
A44	0.933313852149403
B19	0.933313852149403
B23	0.933313852149403
B31	0.933313852149403
B4	0.933313852149403
D43	0.933313852149403
A10	0.917365474201474
A20	0.917365474201474
A26	0.917365474201474
A42	0.917365474201474
A44	0.917365474201474
B19	0.917365474201474
B23	0.917365474201474
B31	0.917365474201474
B4	0.917365474201474
D43	0.917365474201474
A10	0.901144501794027
A20	0.901144501794027
A26	0.901144501794027
A42	0.901144501794027
A44	0.901144501794027
B19	0.901144501794027
B23	0.901144501794027
B31	0.901144501794027
B4	0.901144501794027
D43	0.901144501794027
A10	0.911350879973876
A20	0.911350879973876
A26	0.911350879973876
A42	0.911350879973876
A44	0.911350879973876
B19	0.911350879973876
B23	0.911350879973876
B31	0.911350879973876
B4	0.911350879973876
D43	0.911350879973876
A10	0.887011862566506
A20	0.887011862566506
A26	0.887011862566506
A42	0.887011862566506
A44	0.887011862566506
B19	0.887011862566506
B23	0.887011862566506
B31	0.887011862566506
B4	0.887011862566506
D43	0.887011862566506
A10	0.861833636424576
A20	0.861833636424576
A26	0.861833636424576
A42	0.861833636424576
A44	0.861833636424576
B19	0.861833636424576
B23	0.861833636424576
B31	0.861833636424576
B4	0.861833636424576
D43	0.861833636424576
A10	0.941162670210226
A20	0.941162670210226
A26	0.941162670210226
A42	0.941162670210226
A44	0.941162670210226
B19	0.941162670210226
B23	0.941162670210226
B31	0.941162670210226
B4	0.941162670210226
D43	0.941162670210226
A10	0.933777473639778
A20	0.933777473639778
A26	0.933777473639778
A42	0.933777473639778
A44	0.933777473639778
B19	0.933777473639778
B23	0.933777473639778
B31	0.933777473639778
B4	0.933777473639778
D43	0.933777473639778
A10	0.902365804540494
A20	0.902365804540494
A26	0.902365804540494
A42	0.902365804540494
A44	0.902365804540494
B19	0.902365804540494
B23	0.902365804540494
B31	0.902365804540494
B4	0.902365804540494
D43	0.902365804540494
A10	0.913877329851096
A20	0.913877329851096
A26	0.913877329851096
A42	0.913877329851096
A44	0.913877329851096
B19	0.913877329851096
B23	0.913877329851096
B31	0.913877329851096
B4	0.913877329851096
D43	0.913877329851096
A10	0.915086305248705
A20	0.915086305248705
A26	0.915086305248705
A42	0.915086305248705
A44	0.915086305248705
B19	0.915086305248705
B23	0.915086305248705
B31	0.915086305248705
B4	0.915086305248705
D43	0.915086305248705
A10	0.894035719102613
A20	0.894035719102613
A26	0.894035719102613
A42	0.894035719102613
A44	0.894035719102613
B19	0.894035719102613
B23	0.894035719102613
B31	0.894035719102613
B4	0.894035719102613
D43	0.894035719102613
A10	0.878852918792104
A20	0.878852918792104
A26	0.878852918792104
A42	0.878852918792104
A44	0.878852918792104
B19	0.878852918792104
B23	0.878852918792104
B31	0.878852918792104
B4	0.878852918792104
D43	0.878852918792104
A10	0.929697772302927
A20	0.929697772302927
A26	0.929697772302927
A42	0.929697772302927
A44	0.929697772302927
B19	0.929697772302927
B23	0.929697772302927
B31	0.929697772302927
B4	0.929697772302927
D43	0.929697772302927
A10	0.950815568001418
A20	0.950815568001418
A26	0.950815568001418
A42	0.950815568001418
A44	0.950815568001418
B19	0.950815568001418
B23	0.950815568001418
B31	0.950815568001418
B4	0.950815568001418
D43	0.950815568001418
A10	0.917394067571696
A20	0.917394067571696
A26	0.917394067571696
A42	0.917394067571696
A44	0.917394067571696
B19	0.917394067571696
B23	0.917394067571696
B31	0.917394067571696
B4	0.917394067571696
D43	0.917394067571696
A10	0.881923284337447
A20	0.881923284337447
A26	0.881923284337447
A42	0.881923284337447
A44	0.881923284337447
B19	0.881923284337447
B23	0.881923284337447
B31	0.881923284337447
B4	0.881923284337447
D43	0.881923284337447
A10	0.903183892162918
A20	0.903183892162918
A26	0.903183892162918
A42	0.903183892162918
A44	0.903183892162918
B19	0.903183892162918
B23	0.903183892162918
B31	0.903183892162918
B4	0.903183892162918
D43	0.903183892162918
A10	0.930106049616478
A20	0.930106049616478
A26	0.930106049616478
A42	0.930106049616478
A44	0.930106049616478
B19	0.930106049616478
B23	0.930106049616478
B31	0.930106049616478
B4	0.930106049616478
D43	0.930106049616478
A10	0.922207825678819
A20	0.922207825678819
A26	0.922207825678819
A42	0.922207825678819
A44	0.922207825678819
B19	0.922207825678819
B23	0.922207825678819
B31	0.922207825678819
B4	0.922207825678819
D43	0.922207825678819
A10	0.9500432618714
A20	0.9500432618714
A26	0.9500432618714
A42	0.9500432618714
A44	0.9500432618714
B19	0.9500432618714
B23	0.9500432618714
B31	0.9500432618714
B4	0.9500432618714
D43	0.9500432618714
A10	0.925640862671233
A20	0.925640862671233
A26	0.925640862671233
A42	0.925640862671233
A44	0.925640862671233
B19	0.925640862671233
B23	0.925640862671233
B31	0.925640862671233
B4	0.925640862671233
D43	0.925640862671233
A10	0.89573154321787
A20	0.89573154321787
A26	0.89573154321787
A42	0.89573154321787
A44	0.89573154321787
B19	0.89573154321787
B23	0.89573154321787
B31	0.89573154321787
B4	0.89573154321787
D43	0.89573154321787
A10	0.965522047665405
A20	0.965522047665405
A26	0.965522047665405
A42	0.965522047665405
A44	0.965522047665405
B19	0.965522047665405
B23	0.965522047665405
B31	0.965522047665405
B4	0.965522047665405
D43	0.965522047665405
A10	0.924822240290182
A20	0.924822240290182
A26	0.924822240290182
A42	0.924822240290182
A44	0.924822240290182
B19	0.924822240290182
B23	0.924822240290182
B31	0.924822240290182
B4	0.924822240290182
D43	0.924822240290182
A10	0.952911413316656
A20	0.952911413316656
A26	0.952911413316656
A42	0.952911413316656
A44	0.952911413316656
B19	0.952911413316656
B23	0.952911413316656
B31	0.952911413316656
B4	0.952911413316656
D43	0.952911413316656
A10	0.872120841926587
A20	0.872120841926587
A26	0.872120841926587
A42	0.872120841926587
A44	0.872120841926587
B19	0.872120841926587
B23	0.872120841926587
B31	0.872120841926587
B4	0.872120841926587
[truncated: 28,001 more rows]
