# Supplementary material for: Efficacy and cost of acoustic-informed and wind speed-only turbine curtailment to reduce bat fatalities at a wind energy facility in Wisconsin
Source: PLoS One. 2022 Apr 8;17(4):e0266500. doi: 10.1371/journal.pone.0266500 (PMC8992975; doi:10.1371/journal.pone.0266500)
Supplement: S1 File — (ZIP) [file pone.0266500.s001.zip › carcassInfo.csv]

CasualtyID	TurbineID	SearchDate	Species	DistanceFromTurbine(meters)	DaysSincePreviousSearch	CurtailmentTreatment(m/s_or_model)	ProportionAreaSearched
071815-BBBA-A44-1	A44	2015-07-18	BBBA	25	1	3.5	0.999999999999999
071915-LBBA-A9-1	A9	2015-07-19	LBBA	23	1	4.5	1
071915-HOBA-A10-1	A10	2015-07-19	HOBA	5	1	3.5	1
072015-LBBA-A10-1	A10	2015-07-20	LBBA	16	1	3.5	1
072015-ERBA-A16-1	A16	2015-07-20	ERBA	24	1	4.5	1
072015-LBBA-B23-1	B23	2015-07-20	LBBA	36	1	3.5	0.999999999999997
072015-ERBA-B23-2	B23	2015-07-20	ERBA	29	1	3.5	1
072115-HOBA-B27-1	B27	2015-07-21	HOBA	42	1	4.5	0.486115342638861
072215-HOBA-A9-1	A9	2015-07-22	HOBA	16	1	4.5	1
072215-HOBA-A20-1	A20	2015-07-22	HOBA	30	1	3.5	0.999999999999999
072215-BBBA-B4-1	B4	2015-07-22	BBBA	2	1	3.5	1
072315-LBBA-A10-1	A10	2015-07-23	LBBA	7	1	3.5	1
072315-SHBA-A20-1	A20	2015-07-23	SHBA	23	1	3.5	1
072315-HOBA-A36-1	A36	2015-07-23	HOBA	5	1	4.5	1
072315-HOBA-A44-1	A44	2015-07-23	HOBA	25	1	3.5	0.999999999999999
072315-HOBA-D30-1	D30	2015-07-23	HOBA	33	1	model	1
072415-HOBA-A10-1	A10	2015-07-24	HOBA	33	1	3.5	1
072415-HOBA-A23-1	A23	2015-07-24	HOBA	28	1	4.5	1
072415-ERBA-A31-1	A31	2015-07-24	ERBA	12	1	4.5	0.999999999999999
072415-SHBA-A33-1	A33	2015-07-24	SHBA	20	1	4.5	1
072415-ERBA-A42-1	A42	2015-07-24	ERBA	16	1	3.5	1
072415-HOBA-B27-1	B27	2015-07-24	HOBA	4	1	4.5	1
072415-ERBA-B34-1	B34	2015-07-24	ERBA	15	1	4.5	1
072515-HOBA-A44-1	A44	2015-07-25	HOBA	7	1	3.5	1
072515-TRBA-B23-1	B23	2015-07-25	TRBA	15	1	3.5	1
072615-HOBA-A20-1	A20	2015-07-26	HOBA	24	1	3.5	1
072615-BBBA-A26-1	A26	2015-07-26	BBBA	26	1	3.5	1
072615-SHBA-A26-2	A26	2015-07-26	SHBA	19	1	3.5	0.999999999999999
072615-LBBA-B19-1	B19	2015-07-26	LBBA	11	1	3.5	1
072615-HOBA-B26-1	B26	2015-07-26	HOBA	21	1	model	0.999999999999999
072815-LBBA-A16-1	A16	2015-07-28	LBBA	12	1	4.5	0.999999999999999
072815-LBBA-B27-1	B27	2015-07-28	LBBA	15	1	4.5	1
072815-ERBA-B27-2	B27	2015-07-28	ERBA	16	1	4.5	1
072815-HOBA-D43-1	D43	2015-07-28	HOBA	13	1	3.5	1
072915-HOBA-A42-1	A42	2015-07-29	HOBA	34	1	3.5	0.999999999999999
072915-BBBA-A44-1	A44	2015-07-29	BBBA	20	1	3.5	1
073115-LBBA-A9-1	A9	2015-07-31	LBBA	29	1	4.5	1
080115-HOBA-A44-1	A44	2015-08-01	HOBA	35	1	3.5	1
080115-ERBA-B23-1	B23	2015-08-01	ERBA	34	1	3.5	0.999999999999999
080215-HOBA-A7-1	A7	2015-08-02	HOBA	23	1	model	1
080215-BBBA-A27-1	A27	2015-08-02	BBBA	1	1	model	1
080215-ERBA-A33-1	A33	2015-08-02	ERBA	31	1	4.5	1
080215-HOBA-B19-1	B19	2015-08-02	HOBA	11	1	3.5	1
080215-LBBA-B23-1	B23	2015-08-02	LBBA	31	1	3.5	1
080215-HOBA-B31-1	B31	2015-08-02	HOBA	30	1	3.5	0.999999999999999
080315-LBBA-A20-1	A20	2015-08-03	LBBA	32	1	3.5	0.999999999999999
080315-BBBA-A20-2	A20	2015-08-03	BBBA	32	1	3.5	0.999999999999999
080315-BBBA-A44-1	A44	2015-08-03	BBBA	21	1	3.5	0.999999999999999
080315-HOBA-B19-1	B19	2015-08-03	HOBA	30	1	3.5	0.999999999999999
080415-BBBA-A44-1	A44	2015-08-04	BBBA	44	1	3.5	0.36763883242553
080415-ERBA-B4-1	B4	2015-08-04	ERBA	29	1	3.5	1
080515-LBBA-A20-1	A20	2015-08-05	LBBA	26	1	3.5	1
080515-LBBA-A26-1	A26	2015-08-05	LBBA	48	1	3.5	0.198030214053247
080515-BBBA-A44-1	A44	2015-08-05	BBBA	16	1	3.5	1
080515-ERBA-B19-1	B19	2015-08-05	ERBA	12	1	3.5	0.999999999999999
080515-HOBA-B19-2	B19	2015-08-05	HOBA	29	1	3.5	1
080515-SHBA-B23-1	B23	2015-08-05	SHBA	28	1	3.5	1
081615-ERBA-B34-1	B34	2015-08-16	ERBA	10	1	4.5	1
081615-LBBA-B23-1	B23	2015-08-16	LBBA	21	1	3.5	0.999999999999999
081615-ERBA-B23-2	B23	2015-08-16	ERBA	16	1	3.5	1
081615-ERBA-A31-1	A31	2015-08-16	ERBA	40	1	4.5	0.65812094768182
081615-ERBA-A10-1	A10	2015-08-16	ERBA	21	1	3.5	0.999999999999999
081615-LBBA-D43-1	D43	2015-08-16	LBBA	12	1	3.5	0.999999999999999
081615-SHBA-D43-2	D43	2015-08-16	SHBA	21	1	3.5	0.999999999999999
080615-BBBA-A41-1	A41	2015-08-06	BBBA	32	1	model	0.999999999999999
080615-LBBA-B27-1	B27	2015-08-06	LBBA	12	1	4.5	0.999999999999999
080615-BBBA-B22-1	B22	2015-08-06	BBBA	20	1	model	1
080615-SHBA-B23-1	B23	2015-08-06	SHBA	15	1	3.5	1
080715-BBBA-A42-1	A42	2015-08-07	BBBA	21	1	3.5	0.999999999999999
080715-LBBA-A42-2	A42	2015-08-07	LBBA	9	1	3.5	1
080715-HOBA-B31-1	B31	2015-08-07	HOBA	3	1	3.5	1
080815-BBBA-A26-1	A26	2015-08-08	BBBA	30	2	3.5	0.999999999999999
080815-BBBA-A41-1	A41	2015-08-08	BBBA	34	2	model	0.999999999999999
080815-BBBA-A9-1	A9	2015-08-08	BBBA	3	2	4.5	1
080915-SHBA-B34-1	B34	2015-08-09	SHBA	8	1	4.5	1
080915-LBBA-B19-1	B19	2015-08-09	LBBA	24	1	3.5	1
080915-LBBA-A20-1	A20	2015-08-09	LBBA	12	1	3.5	0.999999999999999
081115-ERBA-A26-1	A26	2015-08-11	ERBA	8	1	3.5	1
081115-BBBA-A36-1	A36	2015-08-11	BBBA	27	1	4.5	1
081115-ERBA-B4-1	B4	2015-08-11	ERBA	35	2	3.5	1
081215-SHBA-D43-1	D43	2015-08-12	SHBA	13	1	3.5	1
081215-LBBA-B34-1	B34	2015-08-12	LBBA	2	1	4.5	1
081215-LBBA-B19-1	B19	2015-08-12	LBBA	12	1	3.5	0.999999999999999
081215-SHBA-B19-2	B19	2015-08-12	SHBA	28	1	3.5	1
081215-BBBA-B21-1	B21	2015-08-12	BBBA	23	1	4.5	1
081215-ERBA-B21-2	B21	2015-08-12	ERBA	38	1	4.5	1
081215-SHBA-B31-1	B31	2015-08-12	SHBA	16	1	3.5	1
081215-LBBA-A23-2	A23	2015-08-12	LBBA	36	1	4.5	0.999999999999997
081215-LBBA-A26-1	A26	2015-08-12	LBBA	11	1	3.5	1
081215-LBBA-A10-1	A10	2015-08-12	LBBA	32	1	3.5	0.999999999999999
081315-TRBA-A23-1	A23	2015-08-13	TRBA	32	1	4.5	0.999999999999999
081315-HOBA-A10-1	A10	2015-08-13	HOBA	22	1	3.5	1
081315-HOBA-A42-1	A42	2015-08-13	HOBA	17	1	3.5	1
081315-SHBA-A44-1	A44	2015-08-13	SHBA	33	1	3.5	1
081315-BBBA-A44-2	A44	2015-08-13	BBBA	5	1	3.5	1
081315-LBBA-A7-1	A7	2015-08-13	LBBA	28	1	model	1
081315-BBBA-A33-1	A33	2015-08-13	BBBA	37	1	4.5	1
081315-LBBA-A9-1	A9	2015-08-13	LBBA	33	1	4.5	1
081315-ERBA-B19-1	B19	2015-08-13	ERBA	25	1	3.5	0.999999999999999
081315-ERBA-B19-2	B19	2015-08-13	ERBA	37	1	3.5	1
081315-HOBA-B22-1	B22	2015-08-13	HOBA	17	1	model	1
081415-BBBA-B22-1	B22	2015-08-14	BBBA	35	1	model	1
081415-SHBA-A23-1	A23	2015-08-14	SHBA	25	1	4.5	0.999999999999999
081415-SHBA-A23-2	A23	2015-08-14	SHBA	41	1	4.5	0.561752698030994
081415-SHBA-A23-3	A23	2015-08-14	SHBA	30	1	4.5	0.999999999999999
081415-LBBA-A10-1	A10	2015-08-14	LBBA	30	1	3.5	0.999999999999999
081515-BBBA-B4-1	B4	2015-08-15	BBBA	38	1	3.5	1
081515-SHBA-B19-1	B19	2015-08-15	SHBA	26	1	3.5	1
081515-LBBA-B27-1	B27	2015-08-15	LBBA	21	1	4.5	0.999999999999999
081515-SHBA-A20-1	A20	2015-08-15	SHBA	16	1	3.5	1
081515-SHBA-A26-1	A26	2015-08-15	SHBA	2	1	3.5	1
081515-ERBA-A36-1	A36	2015-08-15	ERBA	30	1	4.5	0.999999999999999
081515-HOBA-A11-1	A11	2015-08-15	HOBA	31	1	model	1
081515-BBBA-A42-1	A42	2015-08-15	BBBA	10	1	3.5	1
081515-SHBA-A42-2	A42	2015-08-15	SHBA	4	1	3.5	1
081515-ERBA-A42-3	A42	2015-08-15	ERBA	36	1	3.5	0.999999999999997
081515-BBBA-A9-1	A9	2015-08-15	BBBA	15	1	4.5	1
081615-LBBA-B21-1	B21	2015-08-16	LBBA	39	1	4.5	0.810906989015232
081615-ERBA-B22-1	B22	2015-08-16	ERBA	35	1	model	1
081715-ERBA-B4-1	B4	2015-08-17	ERBA	13	1	3.5	1
081715-BBBA-A26-1	A26	2015-08-17	BBBA	17	1	3.5	1
081715-LBBA-A31-1	A31	2015-08-17	LBBA	6	1	4.5	1
081715-ERBA-A36-1	A36	2015-08-17	ERBA	44	1	4.5	0.36763883242553
081815-ERBA-A26-1	A26	2015-08-18	ERBA	16	1	3.5	1
081815-SHBA-A20-3	A20	2015-08-18	SHBA	35	1	3.5	1
081815-SHBA-A20-1	A20	2015-08-18	SHBA	28	1	3.5	1
081815-HOBA-A20-2	A20	2015-08-18	HOBA	4	1	3.5	1
081915-BBBA-B20-1	B20	2015-08-19	BBBA	24	1	model	1
082015-HOBA-B26-1	B26	2015-08-20	HOBA	15	1	model	1
082015-SHBA-A16-1	A16	2015-08-20	SHBA	44	1	4.5	0.36763883242553
082115-ERBA-A43-1	A43	2015-08-21	ERBA	37	1	model	1
082115-BBBA-A44-1	A44	2015-08-21	BBBA	28	1	3.5	1
082115-HOBA-A33-1	A33	2015-08-21	HOBA	10	1	4.5	1
082115-HOBA-A10-1	A10	2015-08-21	HOBA	19	1	3.5	0.999999999999999
082115-ERBA-A10-2	A10	2015-08-21	ERBA	32	1	3.5	0.999999999999999
082115-HOBA-A31-1	A31	2015-08-21	HOBA	41	1	4.5	0.561752698030994
082115-BBBA-A31-2	A31	2015-08-21	BBBA	46	1	4.5	0.27482521855027
082115-HOBA-A26-1	A26	2015-08-21	HOBA	33	1	3.5	1
082115-HOBA-A16-1	A16	2015-08-21	HOBA	32	1	4.5	0.999999999999999
082115-BBBA-B4-1	B4	2015-08-21	BBBA	21	1	3.5	0.999999999999999
082115-HOBA-B4-2	B4	2015-08-21	HOBA	4	1	3.5	1
082115-HOBA-B4-3	B4	2015-08-21	HOBA	12	1	3.5	0.999999999999999
082115-ERBA-B31-1	B31	2015-08-21	ERBA	25	1	3.5	0.999999999999999
082115-HOBA-B19-1	B19	2015-08-21	HOBA	21	1	3.5	0.999999999999999
082215-LBBA-B12-1	B12	2015-08-22	LBBA	26	1	model	1
082215-ERBA-A20-1	A20	2015-08-22	ERBA	6	1	3.5	1
082215-HOBA-B22-1	B22	2015-08-22	HOBA	7	1	model	1
082215-ERBA-D30-1	D30	2015-08-22	ERBA	34	1	model	0.999999999999999
082215-HOBA-B20-1	B20	2015-08-22	HOBA	35	1	model	1
082215-ERBA-A9-1	A9	2015-08-22	ERBA	38	1	4.5	1
082215-ERBA-A36-1	A36	2015-08-22	ERBA	31	1	4.5	1
082315-ERBA-B4-1	B4	2015-08-23	ERBA	8	1	3.5	1
082315-HOBA-B4-2	B4	2015-08-23	HOBA	28	1	3.5	1
082315-HOBA-B27-1	B27	2015-08-23	HOBA	52	1	4.5	0.0753240352514681
082315-ERBA-A44-1	A44	2015-08-23	ERBA	38	1	3.5	1
082515-LBBA-D30-1	D30	2015-08-25	LBBA	46	1	model	0.27482521855027
082515-HOBA-B19-1	B19	2015-08-25	HOBA	26	1	3.5	1
082515-SHBA-A20-1	A20	2015-08-25	SHBA	15	1	3.5	1
082515-HOBA-A23-1	A23	2015-08-25	HOBA	25	1	4.5	0.999999999999999
082515-LBBA-A42-1	A42	2015-08-25	LBBA	43	1	3.5	0.422693334137827
082515-ERBA-A27-1	A27	2015-08-25	ERBA	21	1	model	0.999999999999999
082515-BBBA-A44-1	A44	2015-08-25	BBBA	45	1	3.5	0.318801002470775
082615-HOBA-B21-1	B21	2015-08-26	HOBA	23	1	4.5	1
082615-ERBA-B21-2	B21	2015-08-26	ERBA	21	1	4.5	0.999999999999999
082615-HOBA-B19-1	B19	2015-08-26	HOBA	16	1	3.5	1
082615-HOBA-B19-2	B19	2015-08-26	HOBA	21	1	3.5	0.999999999999999
082615-HOBA-B23-1	B23	2015-08-26	HOBA	20	1	3.5	1
082615-SHBA-B23-2	B23	2015-08-26	SHBA	28	1	3.5	1
082615-HOBA-D30-1	D30	2015-08-26	HOBA	18	1	model	1
082615-SHBA-D43-1	D43	2015-08-26	SHBA	17	1	3.5	1
082615-SHBA-B4-1	B4	2015-08-26	SHBA	10	1	3.5	1
082615-HOBA-B4-2	B4	2015-08-26	HOBA	31	1	3.5	1
082615-ERBA-A20-2	A20	2015-08-26	ERBA	44	1	3.5	0.36763883242553
082615-ERBA-A20-3	A20	2015-08-26	ERBA	31	1	3.5	1
082615-SHBA-A44-1	A44	2015-08-27	SHBA	25	1	3.5	0.999999999999999
082615-SHBA-A44-2	A44	2015-08-27	SHBA	18	1	3.5	1
082615-ERBA-A44-3	A44	2015-08-27	ERBA	21	1	3.5	0.999999999999999
082615-LBBA-A10-1	A10	2015-08-26	LBBA	34	1	3.5	0.999999999999999
082615-HOBA-A36-1	A36	2015-08-26	HOBA	37	1	4.5	1
082615-ERBA-A36-2	A36	2015-08-26	ERBA	25	1	4.5	0.999999999999999
082615-ERBA-A33-1	A33	2015-08-26	ERBA	37	1	4.5	1
082715-ERBA-B23-1	B23	2015-08-27	ERBA	36	1	3.5	0.999999999999997
082715-HOBA-A10-1	A10	2015-08-27	HOBA	33	1	3.5	1
082715-HOBA-A42-2	A42	2015-08-27	HOBA	4	1	3.5	1
082815-LBBA-A10-1	A10	2015-08-28	LBBA	16	1	3.5	1
082815-SHBA-A10-2	A10	2015-08-28	SHBA	35	1	3.5	1
082815-LBBA-A26-1	A26	2015-08-28	LBBA	21	1	3.5	0.999999999999999
082815-HOBA-A20-1	A20	2015-08-28	HOBA	30	1	3.5	0.999999999999999
082815-LBBA-B4-1	B4	2015-08-28	LBBA	16	1	3.5	1
082815-SHBA-B4-2	B4	2015-08-28	SHBA	21	1	3.5	0.999999999999999
082915-BBBA-A27-1	A27	2015-08-29	BBBA	8	1	model	1
083015-SHBA-A42-1	A42	2015-08-30	SHBA	21	1	3.5	0.999999999999999
083015-LBBA-A42-2	A42	2015-08-30	LBBA	21	1	3.5	0.999999999999999
083115-HOBA-D43-1	D43	2015-08-31	HOBA	25	1	3.5	0.999999999999999
083115-LBBA-B23-1	B23	2015-08-31	LBBA	32	1	3.5	0.999999999999999
083115-SHBA-B23-2	B23	2015-08-31	SHBA	18	1	3.5	1
083115-BBBA-A26-1	A26	2015-08-31	BBBA	39	1	3.5	0.810906989015232
083115-SHBA-A31-1	A31	2015-08-31	SHBA	36	1	4.5	0.999999999999997
083115-SHBA-A10-1	A10	2015-08-31	SHBA	21	1	3.5	0.999999999999999
090115-SHBA-A31-1	A31	2015-09-01	SHBA	35	1	4.5	1
090115-HOBA-B21-1	B21	2015-09-01	HOBA	42	1	4.5	0.486115342638861
090115-ERBA-B19-1	B19	2015-09-01	ERBA	34	1	3.5	0.999999999999999
090115-HOBA-B23-1	B23	2015-09-01	HOBA	27	1	3.5	1
090115-SHBA-D43-1	D43	2015-09-01	SHBA	10	1	3.5	1
090115-ERBA-D43-2	D43	2015-09-01	ERBA	26	1	3.5	1
090115-BBBA-B4-1	B4	2015-09-01	BBBA	13	1	3.5	1
090215-BBBA-A9-1	A9	2015-09-02	BBBA	34	1	4.5	0.999999999999999
090215-BBBA-D43-1	D43	2015-09-02	BBBA	29	1	3.5	1
090215-HOBA-B31-1	B31	2015-09-02	HOBA	30	1	3.5	0.999999999999999
090215-ERBA-B4-1	B4	2015-09-02	ERBA	20	1	3.5	1
090315-HOBA-B21-1	B21	2015-09-03	HOBA	13	1	4.5	1
090315-HOBA-D30-1	D30	2015-09-03	HOBA	26	1	model	1
090315-HOBA-A44-1	A44	2015-09-03	HOBA	28	1	3.5	1
090415-BBBA-D43-1	D43	2015-09-04	BBBA	32	1	3.5	0.999999999999999
090415-ERBA-B34-1	B34	2015-09-04	ERBA	1	1	4.5	1
090415-HOBA-B19-1	B19	2015-09-04	HOBA	21	1	3.5	0.999999999999999
090415-HOBA-B19-2	B19	2015-09-04	HOBA	24	1	3.5	1
090415-LBBA-A42-1	A42	2015-09-04	LBBA	26	1	3.5	1
090415-LBBA-A42-2	A42	2015-09-04	LBBA	8	1	3.5	1
090415-SHBA-A42-3	A42	2015-09-04	SHBA	30	1	3.5	0.999999999999999
090515-LBBA-A16-1	A16	2015-09-05	LBBA	34	1	4.5	0.999999999999999
090515-ERBA-B23-1	B23	2015-09-05	ERBA	32	1	3.5	0.999999999999999
090515-HOBA-B23-2	B23	2015-09-05	HOBA	30	1	3.5	0.999999999999999
090515-BBBA-A44-1	A44	2015-09-05	BBBA	30	1	3.5	0.999999999999999
090515-HOBA-A10-1	A10	2015-09-05	HOBA	13	1	3.5	1
090615-ERBA-A31-1	A31	2015-09-06	ERBA	42	1	4.5	0.486115342638861
090615-HOBA-A11-1	A11	2015-09-06	HOBA	53	1	model	0.049314569159298
090615-ERBA-A42-1	A42	2015-09-06	ERBA	38	1	3.5	1
090615-ERBA-B4-1	B4	2015-09-06	ERBA	27	1	3.5	1
090715-HOBA-A36-1	A36	2015-09-07	HOBA	18	1	4.5	1
090715-HOBA-A20-1	A20	2015-09-07	HOBA	15	1	3.5	1
090715-LBBA-A20-2	A20	2015-09-07	LBBA	30	1	3.5	0.999999999999999
090715-HOBA-D43-1	D43	2015-09-07	HOBA	17	1	3.5	1
090715-HOBA-B31-1	B31	2015-09-07	HOBA	21	1	3.5	0.999999999999999
090815-HOBA-B23-1	B23	2015-09-08	HOBA	6	1	3.5	1
090815-HOBA-B31-1	B31	2015-09-08	HOBA	21	1	3.5	0.999999999999999
090815-HOBA-D43-1	D43	2015-09-08	HOBA	18	1	3.5	1
090915-SHBA-D43-1	D43	2015-09-09	SHBA	43	1	3.5	0.422693334137827
090915-HOBA-B31-1	B31	2015-09-09	HOBA	29	1	3.5	1
090915-HOBA-A42-1	A42	2015-09-09	HOBA	21	1	3.5	0.999999999999999
090915-BBBA-A44-1	A44	2015-09-09	BBBA	15	1	3.5	1
090915-BBBA-A44-2	A44	2015-09-09	BBBA	24	1	3.5	1
090915-SHBA-A20-1	A20	2015-09-09	SHBA	8	1	3.5	1
091015-HOBA-A16-1	A16	2015-09-10	HOBA	25	1	4.5	0.999999999999999
091015-LBBA-B4-1	B4	2015-09-10	LBBA	24	1	3.5	1
091015-SHBA-B4-2	B4	2015-09-10	SHBA	29	1	3.5	1
091015-SHBA-B34-1	B34	2015-09-10	SHBA	32	1	4.5	0.999999999999999
091015-HOBA-B21-1	B21	2015-09-10	HOBA	33	1	4.5	1
091015-LBBA-B19-1	B19	2015-09-10	LBBA	12	1	3.5	0.999999999999999
091115-BBBA-B19-1	B19	2015-09-11	BBBA	3	1	3.5	1
091115-SHBA-B23-1	B23	2015-09-11	SHBA	18	1	3.5	1
091115-ERBA-A16-1	A16	2015-09-11	ERBA	37	1	4.5	1
091115-ERBA-A42-1	A42	2015-09-11	ERBA	39	1	3.5	0.810906989015232
091115-ERBA-A44-1	A44	2015-09-11	ERBA	27	1	3.5	1
091115-SHBA-A9-1	A9	2015-09-11	SHBA	21	1	4.5	0.999999999999999
091215-SHBA-A20-1	A20	2015-09-12	SHBA	30	1	3.5	0.999999999999999
091215-SHBA-A36-1	A36	2015-09-12	SHBA	25	1	4.5	0.999999999999999
091215-LBBA-A9-1	A9	2015-09-12	LBBA	29	1	4.5	1
091315-HOBA-B31-1	B31	2015-09-13	HOBA	4	1	3.5	1
091315-SHBA-B31-2	B31	2015-09-13	SHBA	9	1	3.5	1
091315-SHBA-A26-1	A26	2015-09-13	SHBA	43	1	3.5	0.422693334137827
091315-SHBA-A20-1	A20	2015-09-13	SHBA	41	1	3.5	0.561752698030994
091415-BBBA-B4-1	B4	2015-09-14	BBBA	32	1	3.5	0.999999999999999
091515-SHBA-A23-1	A23	2015-09-15	SHBA	38	1	4.5	1
091515-ERBA-A42-1	A42	2015-09-15	ERBA	38	1	3.5	1
091515-SHBA-A41-1	A41	2015-09-15	SHBA	45	1	model	0.318801002470775
091515-ERBA-A20-1	A20	2015-09-15	ERBA	10	1	3.5	1
091515-SHBA-A16-1	A16	2015-09-15	SHBA	24	1	4.5	1
091615-SHBA-B27-1	B27	2015-09-16	SHBA	7	1	4.5	1
091615-SHBA-B23-1	B23	2015-09-16	SHBA	24	1	3.5	1
091615-SHBA-B23-2	B23	2015-09-16	SHBA	17	1	3.5	1
091615-SHBA-B4-1	B4	2015-09-16	SHBA	1	1	3.5	1
091615-SHBA-A31-1	A31	2015-09-16	SHBA	34	1	4.5	0.999999999999999
091615-BBBA-A10-1	A10	2015-09-16	BBBA	42	1	3.5	0.486115342638861
091715-SHBA-A44-1	A44	2015-09-17	SHBA	22	1	3.5	1
091715-ERBA-A26-1	A26	2015-09-17	ERBA	38	1	3.5	1
091715-SHBA-B20-1	B20	2015-09-17	SHBA	1	1	model	1
091715-SHBA-B23-1	B23	2015-09-17	SHBA	25	1	3.5	0.999999999999999
091915-SHBA-A42-1	A42	2015-09-19	SHBA	42	1	3.5	0.486115342638861
092015-SHBA-A26-1	A26	2015-09-20	SHBA	38	1	3.5	1
092215-SHBA-B23-1	B23	2015-09-22	SHBA	20	1	3.5	1
092215-BBBA-A9-1	A9	2015-09-22	BBBA	34	1	4.5	0.999999999999999
092215-ERBA-A44-1	A44	2015-09-22	ERBA	30	1	3.5	0.999999999999999
092315-HOBA-A23-1	A23	2015-09-23	HOBA	33	1	4.5	1
092315-ERBA-A10-1	A10	2015-09-23	ERBA	22	1	3.5	1
092315-SHBA-A33-1	A33	2015-09-23	SHBA	21	1	4.5	0.999999999999999
092315-ERBA-B4-1	B4	2015-09-23	ERBA	34	1	3.5	0.999999999999999
092315-SHBA-B26-1	B26	2015-09-23	SHBA	39	1	model	0.810906989015232
092315-ERBA-B27-1	B27	2015-09-23	ERBA	4	1	4.5	1
092415-SHBA-B21-1	B21	2015-09-24	SHBA	23	1	4.5	1
092415-ERBA-D30-1	D30	2015-09-24	ERBA	38	1	model	1
092415-ERBA-A43-1	A43	2015-09-24	ERBA	21	1	model	0.999999999999999
092415-LBBA-A9-1	A9	2015-09-24	LBBA	28	1	4.5	1
092415-LBBA-A9-2	A9	2015-09-24	LBBA	22	1	4.5	1
092415-SHBA-A44-1	A44	2015-09-24	SHBA	38	1	3.5	1
092615-SHBA-B22-1	B22	2015-09-26	SHBA	33	1	model	1
