# Supplementary material for: Efficacy and cost of acoustic-informed and wind speed-only turbine curtailment to reduce bat fatalities at a wind energy facility in Wisconsin
Source: PLoS One. 2022 Apr 8;17(4):e0266500. doi: 10.1371/journal.pone.0266500 (PMC8992975; doi:10.1371/journal.pone.0266500)
Supplement: S1 File — (ZIP) [file pone.0266500.s001.zip › carcassRemoval.csv]

CarcassID	Season	DatePlaced	TimePlaced	Species	Age	fa_TotalDays	fa_Censored	fa_Left	fa_Right	fa_Event	fa_Season	LastPresent	FirstAbsent
1	summer	2015-07-10	07:07	ERBA	adult	5.5	0	4	7	3	summer	4	7
4	summer	2015-07-10	07:31	HOBA	adult	30	1	30	30	0	summer	30	NA
11	summer	2015-07-10	05:59	BBBA	adult	0.5	0	1	1	2	summer	0	1
12	summer	2015-07-10	06:07	SHBA	adult	3.5	0	3	4	3	summer	3	4
13	summer	2015-07-09	05:37	BBBA	adult	8.5	0	7	10	3	summer	7	10
18	summer	2015-07-10	06:30	HOBA	adult	11	0	9	13	3	summer	9	13
20	summer	2015-07-09	06:52	SHBA	adult	17	0	14	20	3	summer	14	20
21	summer	2015-07-09	07:15	HOBA	adult	1.5	0	1	2	3	summer	1	2
5	summer	2015-07-17	07:07	ERBA	adult	0.5	0	1	1	2	summer	0	1
29	summer	2015-07-17	07:07	ERBA	adult	0.5	0	1	1	2	summer	0	1
6	summer	2015-07-17	08:44	UNMO	adult	12	0	10	14	3	summer	10	14
30	summer	2015-07-17	08:44	UNMO	adult	12	0	10	14	3	summer	10	14
7	summer	2015-07-17	07:49	BBBA	adult	30	1	30	30	0	summer	30	NA
31	summer	2015-07-17	07:49	BBBA	adult	30	1	30	30	0	summer	30	NA
8	summer	2015-07-17	07:55	ERBA	adult	3.5	0	3	4	3	summer	3	4
32	summer	2015-07-17	07:55	ERBA	adult	3.5	0	3	4	3	summer	3	4
1	summer	2015-07-22	06:54	ERBA	adult	25	0	20	30	3	summer	20	30
37	summer	2015-07-22	06:54	ERBA	adult	25	0	20	30	3	summer	20	30
3	summer	2015-07-22	09:29	UNMO	adult	0.5	0	1	1	2	summer	0	1
39	summer	2015-07-22	09:29	UNMO	adult	0.5	0	1	1	2	summer	0	1
9	summer	2015-07-22	07:23	ERBA	adult	30	1	30	30	0	summer	30	NA
45	summer	2015-07-22	07:23	ERBA	adult	30	1	30	30	0	summer	30	NA
13	summer	2015-07-22	09:16	HOBA	adult	5.5	0	4	7	3	summer	4	7
49	summer	2015-07-22	09:16	HOBA	adult	5.5	0	4	7	3	summer	4	7
3	summer	2015-07-25	08:01	UNMO	adult	17	0	14	20	3	summer	14	20
52	summer	2015-07-25	08:01	UNMO	adult	17	0	14	20	3	summer	14	20
4	summer	2015-07-25	07:55	ERBA	adult	30	1	30	30	0	summer	30	NA
53	summer	2015-07-25	07:55	ERBA	adult	30	1	30	30	0	summer	30	NA
1	summer	2015-07-29	06:08	HOBA	adult	30	1	30	30	0	summer	30	NA
57	summer	2015-07-29	06:08	HOBA	adult	30	1	30	30	0	summer	30	NA
2	summer	2015-07-29	06:17	UNMO	adult	12	0	10	14	3	summer	10	14
58	summer	2015-07-29	06:17	UNMO	adult	12	0	10	14	3	summer	10	14
5	summer	2015-07-29	06:35	ERBA	adult	1.5	0	1	2	3	summer	1	2
61	summer	2015-07-29	06:35	ERBA	adult	1.5	0	1	2	3	summer	1	2
6	summer	2015-07-29	07:05	SHBA	juvenile	15	0	10	20	3	summer	10	20
62	summer	2015-07-29	07:05	SHBA	juvenile	15	0	10	20	3	summer	10	20
65	fall	2015-08-22	07:30	ERBA	NA	12	0	10	14	3	fall	10	14
69	fall	2015-08-22	08:17	SHBA	NA	1.5	0	1	2	3	fall	1	2
71	fall	2015-08-24	07:59	BBBA	adult	0.5	0	1	1	2	fall	0	1
76	fall	2015-08-24	07:14	ERBA	juvenile	1.5	0	1	2	3	fall	1	2
77	fall	2015-08-24	07:42	HOBA	adult	3.5	0	3	4	3	fall	3	4
80	fall	2015-09-02	08:22	BBBA	NA	30	1	30	30	0	fall	30	NA
82	fall	2015-09-02	08:48	ERBA	NA	12	0	10	14	3	fall	10	14
86	fall	2015-09-02	07:39	HOBA	adult	1.5	0	1	2	3	fall	1	2
91	fall	2015-09-12	08:30	HOBA	adult	25	0	20	30	3	fall	20	30
93	fall	2015-09-12	08:40	ERBA	adult	2.5	0	2	3	3	fall	2	3
94	fall	2015-09-12	09:02	SHBA	adult	30	1	30	30	0	fall	30	NA
99	fall	2015-09-12	07:43	SHBA	adult	30	1	30	30	0	fall	30	NA
104	fall	2015-09-17	07:14	UNMO	adult	30	1	30	30	0	fall	30	NA
105	fall	2015-09-17	07:31	HOBA	adult	2.5	0	2	3	3	fall	2	3
110	fall	2015-09-18	08:07	UNMO	adult	5.5	0	4	7	3	fall	4	7
111	fall	2015-09-18	08:24	SHBA	adult	3.5	0	3	4	3	fall	3	4
112	fall	2015-09-18	10:59	ERBA	adult	30	1	30	30	0	fall	30	NA
117	fall	2015-09-23	09:15	UNMO	adult	17	0	14	20	3	fall	14	20
122	fall	2015-09-23	07:56	UNMO	adult	0.5	0	1	1	2	fall	0	1
4	fall	2015-09-28	10:29	UNMO	adult	5.5	0	4	7	3	fall	4	7
