# Supplementary material for: Efficacy and cost of acoustic-informed and wind speed-only turbine curtailment to reduce bat fatalities at a wind energy facility in Wisconsin
Source: PLoS One. 2022 Apr 8;17(4):e0266500. doi: 10.1371/journal.pone.0266500 (PMC8992975; doi:10.1371/journal.pone.0266500)
Supplement: S1 File — (ZIP) [file pone.0266500.s001.zip › proportionAreaSearched.csv]

distanceFromTurbine	proportionAreaSearched
1	1
2	1
3	1
4	1
5	1
6	1
7	1
8	1
9	1
10	1
11	1
12	0.999999999999999
13	1
14	1
15	1
16	1
17	1
18	1
19	0.999999999999999
20	1
21	0.999999999999999
22	1
23	1
24	1
25	0.999999999999999
26	1
27	1
28	1
29	1
30	0.999999999999999
31	1
32	0.999999999999999
33	1
34	0.999999999999999
35	1
36	0.999999999999997
37	1
38	1
39	0.810906989015232
40	0.65812094768182
41	0.561752698030994
42	0.486115342638861
43	0.422693334137827
44	0.36763883242553
45	0.318801002470775
46	0.27482521855027
47	0.234789351634038
48	0.198030214053247
49	0.164050886882227
50	0.132467020244103
51	0.102973710709009
52	0.0753240352514681
53	0.049314569159298
54	0.0247752844765187
55	0.00365456826143089
56	0
57	0
