# Supplementary material for: Efficacy and cost of acoustic-informed and wind speed-only turbine curtailment to reduce bat fatalities at a wind energy facility in Wisconsin
Source: PLoS One. 2022 Apr 8;17(4):e0266500. doi: 10.1371/journal.pone.0266500 (PMC8992975; doi:10.1371/journal.pone.0266500)
Supplement: S1 File — (ZIP) [file pone.0266500.s001.zip › searcherEfficiency.csv]

CarcassID	Found
1	1
6	0
8	1
9	1
10	1
2	1
4	1
5	0
1	0
2	1
10	1
5	1
2	1
3	1
4	0
4	0
1	0
11	0
12	0
4	1
5	0
6	1
7	1
8	0
1	0
13	1
3	1
9	0
3	1
4	1
1	1
2	1
5	1
6	1
1	0
5	0
1	1
6	0
7	1
1	0
3	0
7	1
