# Supplementary material for: Efficacy and cost of acoustic-informed and wind speed-only turbine curtailment to reduce bat fatalities at a wind energy facility in Wisconsin
Source: PLoS One. 2022 Apr 8;17(4):e0266500. doi: 10.1371/journal.pone.0266500 (PMC8992975; doi:10.1371/journal.pone.0266500)
Supplement: S1 File — (ZIP) [file pone.0266500.s001.zip › turbineOperationAndPower.csv]

dateTime	turbineID	rotorRPM	windSpeed(m/s)	power(kW)	treatment	fractionOfIntervalCurtailed
2015-07-15 00:00:00	A10	14.2	4.7	49.4	3.5	0
2015-07-15 00:10:00	A10	14.2	5.2	107.1	3.5	0
2015-07-15 00:20:00	A10	14.2	5.6	116.5	3.5	0
2015-07-15 00:30:00	A10	14.2	5.5	94.7	3.5	0
2015-07-15 00:40:00	A10	14.2	5.1	81.7	3.5	0
2015-07-15 00:50:00	A10	14.2	4.9	66	3.5	0
2015-07-15 01:00:00	A10	14.2	5.2	152.2	3.5	0
2015-07-15 01:10:00	A10	14.2	6	299.3	3.5	0
2015-07-15 01:20:00	A10	14.2	6.7	435.1	3.5	0
2015-07-15 01:30:00	A10	14.3	7.3	596.1	3.5	0
2015-07-15 01:40:00	A10	14.3	7.8	653.7	3.5	0
2015-07-15 01:50:00	A10	6.1	7.5	235.9	3.5	0
2015-07-15 02:00:00	A10	12.6	7.7	491.2	3.5	0
2015-07-15 02:10:00	A10	14.3	7.4	584.4	3.5	0
2015-07-15 02:20:00	A10	9.9	6.9	369.5	3.5	0
2015-07-15 02:30:00	A10	8.9	7.2	261.7	3.5	0
2015-07-15 02:40:00	A10	14.3	7.6	615.3	3.5	0
2015-07-15 02:50:00	A10	11.7	7.2	432.9	3.5	0
2015-07-15 03:00:00	A10	7.2	7.1	302	3.5	0
2015-07-15 03:10:00	A10	14.3	8.3	765.4	3.5	0
2015-07-15 03:20:00	A10	14.3	8	657.2	3.5	0
2015-07-15 03:30:00	A10	14.3	7.8	605.4	3.5	0
2015-07-15 03:40:00	A10	14.3	7.9	687.1	3.5	0
2015-07-15 03:50:00	A10	14.3	8.3	796.4	3.5	0
2015-07-15 04:00:00	A10	4.6	7.6	251.4	3.5	0
2015-07-15 04:10:00	A10	12.7	8.8	730.8	3.5	0
2015-07-15 04:20:00	A10	14.3	8.9	869	3.5	0
2015-07-15 04:30:00	A10	14.3	9.1	984.9	3.5	0
2015-07-15 04:40:00	A10	14.3	9	924.3	3.5	0
2015-07-15 04:50:00	A10	14.3	8.5	830.8	3.5	0
2015-07-15 05:00:00	A10	14.3	6.8	527.6	3.5	0
2015-07-15 05:10:00	A10	14.2	6.4	433	3.5	0
2015-07-15 05:20:00	A10	14.2	6.3	404.2	3.5	0
2015-07-15 05:30:00	A10	14.3	7.8	651.6	3.5	0
2015-07-15 05:40:00	A10	14.3	8.5	799.8	3.5	0
2015-07-15 05:50:00	A10	14.3	8.2	756.2	3.5	0
2015-07-15 06:00:00	A10	14.3	7.5	585.7	3.5	0
2015-07-15 06:10:00	A10	14.2	7	504.8	3.5	0
2015-07-15 06:20:00	A10	14.3	7.1	526	3.5	0
2015-07-15 06:30:00	A10	14.3	6.9	516.1	3.5	0
2015-07-15 06:40:00	A10	7.3	5.5	179.1	3.5	0
2015-07-15 06:50:00	A10	11	5.3	105.5	3.5	0
2015-07-15 07:00:00	A10	14.2	4.1	71.2	3.5	0
2015-07-15 07:10:00	A10	14.2	4.3	71.7	3.5	0
2015-07-15 07:20:00	A10	14.2	5	129.6	3.5	0
2015-07-15 07:30:00	A10	14.2	4	48.9	3.5	0
2015-07-15 07:40:00	A10	10.5	3.3	-16.9	3.5	0
2015-07-15 07:50:00	A10	10.9	3.4	-11.7	3.5	0
2015-07-15 08:00:00	A10	12.7	3.7	35.3	3.5	0
2015-07-15 08:10:00	A10	2.8	3.7	5.2	3.5	0
2015-07-15 08:20:00	A10	10.6	2.9	-5.9	3.5	0
2015-07-15 08:30:00	A10	7.2	2.4	-6.5	3.5	0
2015-07-15 08:40:00	A10	7.1	1.8	-5.4	3.5	0
2015-07-15 08:50:00	A10	6.9	1.6	-5	3.5	0
2015-07-15 09:00:00	A10	5.8	1.6	-5	3.5	0
2015-07-15 09:10:00	A10	5.9	1.3	-5.9	3.5	0
2015-07-15 09:20:00	A10	6.6	1.4	-5.9	3.5	0
2015-07-15 09:30:00	A10	5.6	1.3	-5	3.5	0
2015-07-15 09:40:00	A10	5.9	1.4	-5	3.5	0
2015-07-15 09:50:00	A10	6.6	1.6	-5	3.5	0
2015-07-15 10:00:00	A10	6.1	1.3	-5	3.5	0
2015-07-15 10:10:00	A10	5.7	1.6	-5	3.5	0
2015-07-15 10:20:00	A10	6.6	1.9	-5	3.5	0
2015-07-15 10:30:00	A10	9.2	2.8	-5	3.5	0
2015-07-15 10:40:00	A10	9.4	2.5	-5	3.5	0
2015-07-15 10:50:00	A10	8.1	2.1	-5	3.5	0
2015-07-15 11:00:00	A10	10.4	2.7	-5.4	3.5	0
2015-07-15 11:10:00	A10	9.3	2.3	-5	3.5	0
2015-07-15 11:20:00	A10	10.9	2.7	-5.5	3.5	0
2015-07-15 11:30:00	A10	8.1	1.9	-5	3.5	0
2015-07-15 11:40:00	A10	4.6	1.2	-5	3.5	0
2015-07-15 11:50:00	A10	8.6	2.9	-5.8	3.5	0
2015-07-15 12:00:00	A10	6.7	1.7	-6.2	3.5	0
2015-07-15 12:10:00	A10	3.4	0.7	-5	3.5	0
2015-07-15 12:20:00	A10	1.9	1.9	-5	3.5	0
2015-07-15 12:30:00	A10	2.1	1.9	-5	3.5	0
2015-07-15 12:40:00	A10	4.6	1.8	-5	3.5	0
2015-07-15 12:50:00	A10	7.9	2.2	-5	3.5	0
2015-07-15 13:00:00	A10	8.3	2	-5.4	3.5	0
2015-07-15 13:10:00	A10	5.5	1.2	-5	3.5	0
2015-07-15 13:20:00	A10	6.6	1.8	-5	3.5	0
2015-07-15 13:30:00	A10	7.3	1.7	-5	3.5	0
2015-07-15 13:40:00	A10	7.6	1.6	-5	3.5	0
2015-07-15 13:50:00	A10	7.8	2	-5	3.5	0
2015-07-15 14:00:00	A10	4.4	1.4	-5	3.5	0
2015-07-15 14:10:00	A10	8	2.2	-4.9	3.5	0
2015-07-15 14:20:00	A10	9.4	2.1	-5.3	3.5	0
2015-07-15 14:30:00	A10	7.2	2.3	-5	3.5	0
2015-07-15 14:40:00	A10	10	3.8	-11.6	3.5	0
2015-07-15 14:50:00	A10	9.9	2	-5.5	3.5	0
2015-07-15 15:00:00	A10	8.8	2.1	-5	3.5	0
2015-07-15 15:10:00	A10	5.7	1.4	-5	3.5	0
2015-07-15 15:20:00	A10	9.2	2	-5	3.5	0
2015-07-15 15:30:00	A10	8.8	2.3	-6.7	3.5	0
2015-07-15 15:40:00	A10	9.1	2.8	-10.1	3.5	0
2015-07-15 15:50:00	A10	9.8	3	-7.5	3.5	0
2015-07-15 16:00:00	A10	10.3	2.7	-5.1	3.5	0
2015-07-15 16:10:00	A10	8.9	3	-6.6	3.5	0
2015-07-15 16:20:00	A10	14.1	3.3	-9.4	3.5	0
2015-07-15 16:30:00	A10	9.8	3.3	-12.7	3.5	0
2015-07-15 16:40:00	A10	14.2	3.5	1.4	3.5	0
2015-07-15 16:50:00	A10	14.2	3.5	-2	3.5	0
2015-07-15 17:00:00	A10	14.2	3.8	25.5	3.5	0
2015-07-15 17:10:00	A10	14.2	3.8	52.9	3.5	0
2015-07-15 17:20:00	A10	14.2	4.4	93.8	3.5	0
2015-07-15 17:30:00	A10	14.2	5.1	142.7	3.5	0
2015-07-15 17:40:00	A10	14.2	5	142.6	3.5	0
2015-07-15 17:50:00	A10	14.2	5.2	140	3.5	0
2015-07-15 18:00:00	A10	14.2	4.9	145.7	3.5	0
2015-07-15 18:10:00	A10	14.2	5.9	290	3.5	0
2015-07-15 18:20:00	A10	14.2	5.8	283.8	3.5	0
2015-07-15 18:30:00	A10	14.2	6.1	328.7	3.5	0
2015-07-15 18:40:00	A10	14.2	6.2	348.9	3.5	0
2015-07-15 18:50:00	A10	14.2	6.5	403.2	3.5	0
2015-07-15 19:00:00	A10	14.2	6.3	368.1	3.5	0
2015-07-15 19:10:00	A10	14.2	5.9	304.6	3.5	0
2015-07-15 19:20:00	A10	14.2	6.2	351.5	3.5	0
2015-07-15 19:30:00	A10	14.2	6.2	349.2	3.5	0
2015-07-15 19:40:00	A10	14.2	5.9	274.6	3.5	0
2015-07-15 19:50:00	A10	14.2	5.8	270.5	3.5	0
2015-07-15 20:00:00	A10	14.2	5.5	236.5	3.5	0
2015-07-15 20:10:00	A10	14.2	5.8	272.4	3.5	0
2015-07-15 20:20:00	A10	14.2	6	328.4	3.5	0
2015-07-15 20:30:00	A10	14.2	6	329.5	3.5	0
2015-07-15 20:40:00	A10	14.2	6.1	334	3.5	0
2015-07-15 20:50:00	A10	14.2	5.9	292.6	3.5	0
2015-07-15 21:00:00	A10	14.2	5.8	290.5	3.5	0
2015-07-15 21:10:00	A10	14.2	6.1	327.1	3.5	0
2015-07-15 21:20:00	A10	14.3	6.6	423.9	3.5	0
2015-07-15 21:30:00	A10	14.2	6.9	462.5	3.5	0
2015-07-15 21:40:00	A10	14.2	6.8	441.9	3.5	0
2015-07-15 21:50:00	A10	14.2	6.2	347.8	3.5	0
2015-07-15 22:00:00	A10	14.2	6.1	312.6	3.5	0
2015-07-15 22:10:00	A10	14.2	5.8	286.3	3.5	0
2015-07-15 22:20:00	A10	14.2	6.4	345	3.5	0
2015-07-15 22:30:00	A10	14.2	6.3	323.7	3.5	0
2015-07-15 22:40:00	A10	14.2	5.8	286.4	3.5	0
2015-07-15 22:50:00	A10	14.2	6.1	317.5	3.5	0
2015-07-15 23:00:00	A10	14.2	6.6	401.4	3.5	0
2015-07-15 23:10:00	A10	14.2	6.5	379.1	3.5	0
2015-07-15 23:20:00	A10	14.2	5.5	223.1	3.5	0
2015-07-15 23:30:00	A10	14.2	5.4	208.6	3.5	0
2015-07-15 23:40:00	A10	14.2	4.8	155.9	3.5	0
2015-07-15 23:50:00	A10	14.2	4.2	97.3	3.5	0
2015-07-16 00:00:00	A10	13.3	3.7	22.4	3.5	0
2015-07-16 00:10:00	A10	9.5	3.1	-6.5	3.5	0
2015-07-16 00:20:00	A10	11.7	3.3	-18.9	3.5	0
2015-07-16 00:30:00	A10	11.2	3.1	-6	3.5	0
2015-07-16 00:40:00	A10	10.5	2.4	-5.6	3.5	0
2015-07-16 00:50:00	A10	8.2	2.6	-6.3	3.5	0
2015-07-16 01:00:00	A10	9.8	2.4	-5.1	3.5	0
2015-07-16 01:10:00	A10	9.1	2.3	-5.1	3.5	0
2015-07-16 01:20:00	A10	9	2.7	-5.1	3.5	0
2015-07-16 01:30:00	A10	9	2.9	-5.1	3.5	0
2015-07-16 01:40:00	A10	11	3.1	-5.1	3.5	0
2015-07-16 01:50:00	A10	10.8	3.4	-14.9	3.5	0
2015-07-16 02:00:00	A10	11.6	3.8	-6.1	3.5	0
2015-07-16 02:10:00	A10	14.2	3.7	-3.1	3.5	0
2015-07-16 02:20:00	A10	14.2	3.8	10.2	3.5	0
2015-07-16 02:30:00	A10	14.2	3.9	8	3.5	0
2015-07-16 02:40:00	A10	14.2	4.2	45.8	3.5	0
2015-07-16 02:50:00	A10	14.2	3.7	15	3.5	0
2015-07-16 03:00:00	A10	14.2	4.5	77.9	3.5	0
2015-07-16 03:10:00	A10	14.2	4.4	65.4	3.5	0
2015-07-16 03:20:00	A10	14.2	4.5	62.7	3.5	0
2015-07-16 03:30:00	A10	14.2	4.7	54.5	3.5	0
2015-07-16 03:40:00	A10	14.2	4.1	24.1	3.5	0
2015-07-16 03:50:00	A10	14.2	4.3	21.5	3.5	0
2015-07-16 04:00:00	A10	14.2	4	26.5	3.5	0
2015-07-16 04:10:00	A10	14.2	4.3	53.3	3.5	0
2015-07-16 04:20:00	A10	14.2	5.5	210.3	3.5	0
2015-07-16 04:30:00	A10	14.2	4.8	109.2	3.5	0
2015-07-16 04:40:00	A10	14.2	5.1	130.4	3.5	0
2015-07-16 04:50:00	A10	14.2	4.8	113.8	3.5	0
2015-07-16 05:00:00	A10	14.2	5	161.8	3.5	0
2015-07-16 05:10:00	A10	14.2	5.9	272.9	3.5	0
2015-07-16 05:20:00	A10	14.2	6.2	340.4	3.5	0
2015-07-16 05:30:00	A10	14.2	6.3	382.5	3.5	0
2015-07-16 05:40:00	A10	14.2	5.4	200.4	3.5	0
2015-07-16 05:50:00	A10	14.2	4.7	109.7	3.5	0
2015-07-16 06:00:00	A10	4	4.2	21.8	3.5	0
2015-07-16 06:10:00	A10	12.9	4.1	25.3	3.5	0
2015-07-16 06:20:00	A10	14.2	4	41.6	3.5	0
2015-07-16 06:30:00	A10	2.4	3.8	4.2	3.5	0
2015-07-16 06:40:00	A10	0	4.3	-0.9	3.5	0
2015-07-16 06:50:00	A10	0	4.4	-0.9	3.5	0
2015-07-16 07:00:00	A10	0	3.9	-0.9	3.5	0
2015-07-16 07:10:00	A10	0	3.2	-0.9	3.5	0
2015-07-16 07:20:00	A10	0	3.4	-0.9	3.5	0
2015-07-16 07:30:00	A10	0	3.2	-0.9	3.5	0
2015-07-16 07:40:00	A10	0	2.9	-0.9	3.5	0
2015-07-16 07:50:00	A10	0	3.6	-0.9	3.5	0
2015-07-16 08:00:00	A10	0	3.4	-0.9	3.5	0
2015-07-16 08:10:00	A10	0	3.5	-0.9	3.5	0
2015-07-16 08:20:00	A10	0	3.4	-0.9	3.5	0
2015-07-16 08:30:00	A10	0	3.6	-1	3.5	0
2015-07-16 08:40:00	A10	0	3	-1	3.5	0
2015-07-16 08:50:00	A10	0	3.4	-1	3.5	0
2015-07-16 09:00:00	A10	0	4.8	-1	3.5	0
2015-07-16 09:10:00	A10	0	4.3	-1	3.5	0
2015-07-16 09:20:00	A10	0	5	-1.5	3.5	0
2015-07-16 09:30:00	A10	0	3	-1.5	3.5	0
2015-07-16 09:40:00	A10	1.1	3.5	-6.7	3.5	0
2015-07-16 09:50:00	A10	5	3.3	-6.6	3.5	0
2015-07-16 10:00:00	A10	0	3.2	-2	3.5	0
2015-07-16 10:10:00	A10	0	2.9	-5.3	3.5	0
2015-07-16 10:20:00	A10	0	3.1	-2.7	3.5	0
2015-07-16 10:30:00	A10	0	4	-7.5	3.5	0
2015-07-16 10:40:00	A10	12.4	4.9	74.9	3.5	0
2015-07-16 10:50:00	A10	9.9	4.1	17.3	3.5	0
2015-07-16 11:00:00	A10	14.2	4.3	61.7	3.5	0
2015-07-16 11:10:00	A10	14.2	4.1	37.8	3.5	0
2015-07-16 11:20:00	A10	14.2	4.1	94.5	3.5	0
2015-07-16 11:30:00	A10	11.4	4.2	-1.5	3.5	0
2015-07-16 11:40:00	A10	14.2	5.3	190.8	3.5	0
2015-07-16 11:50:00	A10	14.2	5.1	144.6	3.5	0
2015-07-16 12:00:00	A10	14.2	5.4	203.6	3.5	0
2015-07-16 12:10:00	A10	14.2	5.9	296.5	3.5	0
2015-07-16 12:20:00	A10	14.2	6.1	308	3.5	0
2015-07-16 12:30:00	A10	14.2	5.7	257.5	3.5	0
2015-07-16 12:40:00	A10	14.2	4.6	135.9	3.5	0
2015-07-16 12:50:00	A10	14.2	5.4	235.2	3.5	0
2015-07-16 13:00:00	A10	14.2	5.7	241.8	3.5	0
2015-07-16 13:10:00	A10	14.2	5.6	234.6	3.5	0
2015-07-16 13:20:00	A10	14.2	4.5	96.3	3.5	0
2015-07-16 13:30:00	A10	14.2	4.6	114.4	3.5	0
2015-07-16 13:40:00	A10	14.2	4	56.3	3.5	0
2015-07-16 13:50:00	A10	14.2	4.1	63	3.5	0
2015-07-16 14:00:00	A10	14.2	5.2	161.2	3.5	0
2015-07-16 14:10:00	A10	14.2	5.5	217.7	3.5	0
2015-07-16 14:20:00	A10	14.2	5.1	166	3.5	0
2015-07-16 14:30:00	A10	14.2	5.1	151.8	3.5	0
2015-07-16 14:40:00	A10	14.2	4.6	101.5	3.5	0
2015-07-16 14:50:00	A10	14.2	5.2	173.8	3.5	0
2015-07-16 15:00:00	A10	14.2	5.1	155.1	3.5	0
2015-07-16 15:10:00	A10	14.2	4.9	144.6	3.5	0
2015-07-16 15:20:00	A10	14.2	4.8	139	3.5	0
2015-07-16 15:30:00	A10	14.2	5.3	228	3.5	0
2015-07-16 15:40:00	A10	14.2	6.2	344.1	3.5	0
2015-07-16 15:50:00	A10	14.2	6.3	365.1	3.5	0
2015-07-16 16:00:00	A10	14.2	6.5	432.7	3.5	0
2015-07-16 16:10:00	A10	14.3	7.2	524.4	3.5	0
2015-07-16 16:20:00	A10	14.2	5.2	193.4	3.5	0
2015-07-16 16:30:00	A10	14.2	5.8	278.3	3.5	0
2015-07-16 16:40:00	A10	14.2	5.1	187.3	3.5	0
2015-07-16 16:50:00	A10	14.2	6.6	411.7	3.5	0
2015-07-16 17:00:00	A10	14.2	6.1	346.4	3.5	0
2015-07-16 17:10:00	A10	14.2	6.1	373.1	3.5	0
2015-07-16 17:20:00	A10	14.3	6.9	552.3	3.5	0
2015-07-16 17:30:00	A10	14.2	5.8	292.7	3.5	0
2015-07-16 17:40:00	A10	14.3	7.3	573.2	3.5	0
2015-07-16 17:50:00	A10	14.2	6.8	453.9	3.5	0
2015-07-16 18:00:00	A10	14.3	7.8	705.2	3.5	0
2015-07-16 18:10:00	A10	14.3	7	545.9	3.5	0
2015-07-16 18:20:00	A10	14.3	7.1	509.6	3.5	0
2015-07-16 18:30:00	A10	14.3	7.4	605	3.5	0
2015-07-16 18:40:00	A10	14.3	7.3	614.1	3.5	0
2015-07-16 18:50:00	A10	14.3	7.8	706	3.5	0
2015-07-16 19:00:00	A10	14.3	8	724.7	3.5	0
2015-07-16 19:10:00	A10	14.3	8.4	833.2	3.5	0
2015-07-16 19:20:00	A10	14.3	8.4	836.8	3.5	0
2015-07-16 19:30:00	A10	14.3	8.7	889.2	3.5	0
2015-07-16 19:40:00	A10	14.3	7.7	680.1	3.5	0
2015-07-16 19:50:00	A10	14.3	8.3	815.5	3.5	0
2015-07-16 20:00:00	A10	14.3	7.5	689	3.5	0
2015-07-16 20:10:00	A10	14.3	8.1	783	3.5	0
2015-07-16 20:20:00	A10	14.3	8	711.9	3.5	0
2015-07-16 20:30:00	A10	14.3	7.8	676.5	3.5	0
2015-07-16 20:40:00	A10	14.3	7.6	630.2	3.5	0
2015-07-16 20:50:00	A10	14.3	6.7	457.6	3.5	0
2015-07-16 21:00:00	A10	14.3	7.1	505.9	3.5	0
2015-07-16 21:10:00	A10	14.3	7.4	609	3.5	0
2015-07-16 21:20:00	A10	14.3	7.4	596.8	3.5	0
2015-07-16 21:30:00	A10	14.2	5.8	283.2	3.5	0
2015-07-16 21:40:00	A10	14.2	5.4	232.6	3.5	0
2015-07-16 21:50:00	A10	14.2	6.7	410.7	3.5	0
2015-07-16 22:00:00	A10	14.2	6.2	444.9	3.5	0
2015-07-16 22:10:00	A10	14.2	6.4	411.5	3.5	0
2015-07-16 22:20:00	A10	14.2	6.5	409.4	3.5	0
2015-07-16 22:30:00	A10	14.2	6.6	413.5	3.5	0
2015-07-16 22:40:00	A10	14.3	6.7	465.4	3.5	0
2015-07-16 22:50:00	A10	14.3	6.9	468.5	3.5	0
2015-07-16 23:00:00	A10	14.3	6.7	464.7	3.5	0
2015-07-16 23:10:00	A10	14.3	6.5	467.9	3.5	0
2015-07-16 23:20:00	A10	14.3	6.8	503	3.5	0
2015-07-16 23:30:00	A10	14.3	7.5	628	3.5	0
2015-07-16 23:40:00	A10	14.3	8	749.8	3.5	0
2015-07-16 23:50:00	A10	14.3	7.7	613.4	3.5	0
2015-07-17 00:00:00	A10	14.3	6.9	479.1	3.5	0
2015-07-17 00:10:00	A10	14.2	6.4	399	3.5	0
2015-07-17 00:20:00	A10	14.2	5.4	249.3	3.5	0
2015-07-17 00:30:00	A10	14.2	5	151.2	3.5	0
2015-07-17 00:40:00	A10	14.2	4.3	74.2	3.5	0
2015-07-17 00:50:00	A10	14.2	4.3	65.8	3.5	0
2015-07-17 01:00:00	A10	14.2	5	130.9	3.5	0
2015-07-17 01:10:00	A10	14.2	4.6	91.8	3.5	0
2015-07-17 01:20:00	A10	14.2	3.9	37.2	3.5	0
2015-07-17 01:30:00	A10	14.2	3.9	39	3.5	0
2015-07-17 01:40:00	A10	14.2	3.7	16.5	3.5	0
2015-07-17 01:50:00	A10	14.2	3.4	0	3.5	0
2015-07-17 02:00:00	A10	14.2	3.3	-5.6	3.5	0
2015-07-17 02:10:00	A10	14.2	3.4	7.9	3.5	0
2015-07-17 02:20:00	A10	14.2	4.6	82.1	3.5	0
2015-07-17 02:30:00	A10	14.2	4.6	111.4	3.5	0
2015-07-17 02:40:00	A10	14.2	4.1	47.9	3.5	0
2015-07-17 02:50:00	A10	14.2	4.2	66	3.5	0
2015-07-17 03:00:00	A10	11.5	3.3	-4.5	3.5	0
2015-07-17 03:10:00	A10	11.9	5.3	385.2	3.5	0
2015-07-17 03:20:00	A10	14.3	7.1	660.1	3.5	0
2015-07-17 03:30:00	A10	14.3	7.1	557.2	3.5	0
2015-07-17 03:40:00	A10	14.2	6	321.8	3.5	0
2015-07-17 03:50:00	A10	14.2	5.6	246.3	3.5	0
2015-07-17 04:00:00	A10	14.2	4.7	134.6	3.5	0
2015-07-17 04:10:00	A10	14.2	4.7	127.8	3.5	0
2015-07-17 04:20:00	A10	14.2	5.6	230.1	3.5	0
2015-07-17 04:30:00	A10	14.2	5.2	211.6	3.5	0
2015-07-17 04:40:00	A10	14.2	4.7	167.3	3.5	0
2015-07-17 04:50:00	A10	14.2	4.7	152.3	3.5	0
2015-07-17 05:00:00	A10	14.2	5.8	255.8	3.5	0
2015-07-17 05:10:00	A10	14.2	5.9	253.4	3.5	0
2015-07-17 05:20:00	A10	14.2	6.7	365.9	3.5	0
2015-07-17 05:30:00	A10	14.3	7.7	604.2	3.5	0
2015-07-17 05:40:00	A10	14.2	6.5	382.6	3.5	0
2015-07-17 05:50:00	A10	14.2	6.8	441	3.5	0
2015-07-17 06:00:00	A10	14.3	6.9	490.7	3.5	0
2015-07-17 06:10:00	A10	14.3	7.4	618.9	3.5	0
2015-07-17 06:20:00	A10	14.3	7.9	707	3.5	0
2015-07-17 06:30:00	A10	14.3	7.9	664.3	3.5	0
2015-07-17 06:40:00	A10	14.2	6.7	440.1	3.5	0
2015-07-17 06:50:00	A10	14.3	6.9	476.3	3.5	0
2015-07-17 07:00:00	A10	14.2	6.9	454.8	3.5	0
2015-07-17 07:10:00	A10	14.3	7.2	533.3	3.5	0
2015-07-17 07:20:00	A10	14.2	6.2	352.5	3.5	0
2015-07-17 07:30:00	A10	14.2	6.4	379.7	3.5	0
2015-07-17 07:40:00	A10	14.2	5.9	294.3	3.5	0
2015-07-17 07:50:00	A10	14.2	5.5	217.7	3.5	0
2015-07-17 08:00:00	A10	14.2	5	160.7	3.5	0
2015-07-17 08:10:00	A10	14.2	4.9	147	3.5	0
2015-07-17 08:20:00	A10	14.2	5.1	170	3.5	0
2015-07-17 08:30:00	A10	14.2	4.9	141.8	3.5	0
2015-07-17 08:40:00	A10	14.2	4.7	124.6	3.5	0
2015-07-17 08:50:00	A10	14.2	5.2	187.8	3.5	0
2015-07-17 09:00:00	A10	14.2	6.2	326.1	3.5	0
2015-07-17 09:10:00	A10	14.2	6.2	326.3	3.5	0
2015-07-17 09:20:00	A10	14.2	5.5	205	3.5	0
2015-07-17 09:30:00	A10	14.2	5.5	223.9	3.5	0
2015-07-17 09:40:00	A10	14.2	5.1	192	3.5	0
2015-07-17 09:50:00	A10	14.2	4.4	82.1	3.5	0
2015-07-17 10:00:00	A10	14.2	3.6	29.3	3.5	0
2015-07-17 10:10:00	A10	14.2	4.7	102.9	3.5	0
2015-07-17 10:20:00	A10	14.2	4.6	105.4	3.5	0
2015-07-17 10:30:00	A10	14.2	4.7	136.3	3.5	0
2015-07-17 10:40:00	A10	14.2	4.2	74.6	3.5	0
2015-07-17 10:50:00	A10	14.2	3.2	4.9	3.5	0
2015-07-17 11:00:00	A10	10.8	2.9	-10.8	3.5	0
2015-07-17 11:10:00	A10	9.2	2.8	-12.4	3.5	0
2015-07-17 11:20:00	A10	9.2	3.4	-10.3	3.5	0
2015-07-17 11:30:00	A10	8.7	2.7	-7.1	3.5	0
2015-07-17 11:40:00	A10	12	2.6	-5.8	3.5	0
2015-07-17 11:50:00	A10	7	2.3	-6.4	3.5	0
2015-07-17 12:00:00	A10	12.1	2.8	-6.4	3.5	0
2015-07-17 12:10:00	A10	9.9	3.4	-5.8	3.5	0
2015-07-17 12:20:00	A10	11.3	3.3	-8.8	3.5	0
2015-07-17 12:30:00	A10	10.1	2.8	-7.2	3.5	0
2015-07-17 12:40:00	A10	11.9	2.5	-5.8	3.5	0
2015-07-17 12:50:00	A10	8.3	2.6	-6.5	3.5	0
2015-07-17 13:00:00	A10	12.2	2.5	-6.5	3.5	0
2015-07-17 13:10:00	A10	10.1	3.7	-3	3.5	0
2015-07-17 13:20:00	A10	9.4	3.1	-19.4	3.5	0
2015-07-17 13:30:00	A10	13.1	3.3	-6.3	3.5	0
2015-07-17 13:40:00	A10	12.5	3.4	-7.8	3.5	0
2015-07-17 13:50:00	A10	9.5	2.8	-7	3.5	0
2015-07-17 14:00:00	A10	14	3.8	26.8	3.5	0
2015-07-17 14:10:00	A10	14.2	4.4	63.2	3.5	0
2015-07-17 14:20:00	A10	14.2	3.4	0.6	3.5	0
2015-07-17 14:30:00	A10	14.2	3.3	-5.6	3.5	0
2015-07-17 14:40:00	A10	10.7	3.7	-9.9	3.5	0
2015-07-17 14:50:00	A10	13.5	3.3	-9.5	3.5	0
2015-07-17 15:00:00	A10	9.1	3.1	-6.9	3.5	0
2015-07-17 15:10:00	A10	14	3.9	25.6	3.5	0
2015-07-17 15:20:00	A10	14.2	3.8	12.2	3.5	0
2015-07-17 15:30:00	A10	14.2	3.5	-4.1	3.5	0
2015-07-17 15:40:00	A10	11.3	3.1	-8.2	3.5	0
2015-07-17 15:50:00	A10	12.4	4.1	42.3	3.5	0
2015-07-17 16:00:00	A10	14.2	4	51.6	3.5	0
2015-07-17 16:10:00	A10	14.2	3.6	25.3	3.5	0
2015-07-17 16:20:00	A10	14.2	4.4	78.3	3.5	0
2015-07-17 16:30:00	A10	14.2	3.7	31.5	3.5	0
2015-07-17 16:40:00	A10	14.2	3.7	20.7	3.5	0
2015-07-17 16:50:00	A10	14.2	4.5	77.2	3.5	0
2015-07-17 17:00:00	A10	14.2	3.3	3.1	3.5	0
2015-07-17 17:10:00	A10	14.2	4.5	85.5	3.5	0
2015-07-17 17:20:00	A10	14.2	4.9	127	3.5	0
2015-07-17 17:30:00	A10	14.2	3.9	42.4	3.5	0
2015-07-17 17:40:00	A10	14.2	3.4	11.6	3.5	0
2015-07-17 17:50:00	A10	11.7	3.2	-19.8	3.5	0
2015-07-17 18:00:00	A10	12.5	3.3	-8.4	3.5	0
2015-07-17 18:10:00	A10	14.2	3.2	-18.5	3.5	0
2015-07-17 18:20:00	A10	9.9	2.6	-27.1	3.5	0
2015-07-17 18:30:00	A10	10.5	2.7	-6.3	3.5	0
2015-07-17 18:40:00	A10	11	2.9	-6.2	3.5	0
2015-07-17 18:50:00	A10	9	2.7	-6.8	3.5	0
2015-07-17 19:00:00	A10	9	1.9	-5.5	3.5	0
2015-07-17 19:10:00	A10	8.5	1.9	-5.5	3.5	0
2015-07-17 19:20:00	A10	6.8	1.4	-5.5	3.5	0
2015-07-17 19:30:00	A10	5.8	1.4	-5.5	3.5	0
2015-07-17 19:40:00	A10	6.5	1.5	-5.5	3.5	0
2015-07-17 19:50:00	A10	5.6	1.2	-5.4	3.5	0
2015-07-17 20:00:00	A10	4.6	0.9	-6.3	3.5	0
2015-07-17 20:10:00	A10	5	1	-6.4	3.5	0
2015-07-17 20:20:00	A10	5.2	1.1	-5.4	3.5	0
2015-07-17 20:30:00	A10	5.1	1.4	-5.4	3.5	0
2015-07-17 20:40:00	A10	5.7	1.8	-5.5	3.5	0
2015-07-17 20:50:00	A10	5.8	1.8	-5.5	3.5	0
2015-07-17 21:00:00	A10	6.3	2.2	-5.5	3.5	0
2015-07-17 21:10:00	A10	6.3	2.6	-5.5	3.5	0
2015-07-17 21:20:00	A10	6.3	3.2	-5.5	3.5	0
2015-07-17 21:30:00	A10	6.9	3.2	-5.5	3.5	0
2015-07-17 21:40:00	A10	7.2	3.3	-5.5	3.5	0
2015-07-17 21:50:00	A10	7.8	3.4	-5.5	3.5	0
2015-07-17 22:00:00	A10	8.2	3.3	-5.6	3.5	0
2015-07-17 22:10:00	A10	8.1	3.3	-6.2	3.5	0
2015-07-17 22:20:00	A10	8.2	2	-14	3.5	0
2015-07-17 22:30:00	A10	12.6	2.4	-5.9	3.5	0
2015-07-17 22:40:00	A10	9.9	2.6	-6.3	3.5	0
2015-07-17 22:50:00	A10	8.6	2.5	-6.4	3.5	0
2015-07-17 23:00:00	A10	10.9	2.7	-5.4	3.5	0
2015-07-17 23:10:00	A10	9	2.6	-6.4	3.5	0
2015-07-17 23:20:00	A10	9	2.2	-6.3	3.5	0
2015-07-17 23:30:00	A10	9.4	1.9	-5.4	3.5	0
2015-07-17 23:40:00	A10	9	1.9	-5.4	3.5	0
2015-07-17 23:50:00	A10	9.7	2.4	-5.4	3.5	0
2015-07-18 00:00:00	A10	10.1	2.6	-5.4	3.5	0
2015-07-18 00:10:00	A10	10.2	2.3	-5.4	3.5	0
2015-07-18 00:20:00	A10	12.2	2.5	-5.7	3.5	0
2015-07-18 00:30:00	A10	8.6	2.8	-6.7	3.5	0
2015-07-18 00:40:00	A10	13.1	3	-5.2	3.5	0
2015-07-18 00:50:00	A10	10.3	3.5	-6.9	3.5	0
2015-07-18 01:00:00	A10	14.2	3.8	28.3	3.5	0
2015-07-18 01:10:00	A10	14.2	3.1	-6.9	3.5	0
2015-07-18 01:20:00	A10	14.2	3	-5.8	3.5	0
2015-07-18 01:30:00	A10	14.2	3.4	21.7	3.5	0
2015-07-18 01:40:00	A10	14.2	4.8	77	3.5	0
2015-07-18 01:50:00	A10	14.2	3.2	6.3	3.5	0
2015-07-18 02:00:00	A10	14.2	3.9	43	3.5	0
2015-07-18 02:10:00	A10	14.2	3.7	12.9	3.5	0
2015-07-18 02:20:00	A10	14.2	3.1	-16.9	3.5	0
2015-07-18 02:30:00	A10	14.2	4.9	120.8	3.5	0
2015-07-18 02:40:00	A10	14.2	5.3	167.8	3.5	0
2015-07-18 02:50:00	A10	14.2	4.8	132.5	3.5	0
2015-07-18 03:00:00	A10	14.2	4.7	137.2	3.5	0
2015-07-18 03:10:00	A10	14.2	4.7	102.6	3.5	0
2015-07-18 03:20:00	A10	14.2	4.8	86.6	3.5	0
2015-07-18 03:30:00	A10	14.2	4.1	26.8	3.5	0
2015-07-18 03:40:00	A10	14.2	4.7	81.6	3.5	0
2015-07-18 03:50:00	A10	14.2	4.9	114.5	3.5	0
2015-07-18 04:00:00	A10	14.2	5	116.7	3.5	0
2015-07-18 04:10:00	A10	14.2	4.5	84.2	3.5	0
2015-07-18 04:20:00	A10	14.2	4.1	39	3.5	0
2015-07-18 04:30:00	A10	14.2	4.6	63.1	3.5	0
2015-07-18 04:40:00	A10	14.2	5.4	179.4	3.5	0
2015-07-18 04:50:00	A10	14.2	5.8	244.3	3.5	0
2015-07-18 05:00:00	A10	4.8	13.1	218.5	3.5	0
2015-07-18 05:10:00	A10	0	13.5	-4.4	3.5	0
2015-07-18 05:20:00	A10	4.6	13.4	395	3.5	0
2015-07-18 05:30:00	A10	14.4	12.7	1658.7	3.5	0
2015-07-18 05:40:00	A10	14.4	13.9	1668.4	3.5	0
2015-07-18 05:50:00	A10	14.4	12.8	1654.8	3.5	0
2015-07-18 06:00:00	A10	14.3	10.9	1427.3	3.5	0
2015-07-18 06:10:00	A10	14.3	9.6	1160.9	3.5	0
2015-07-18 06:20:00	A10	14.3	6.2	549.9	3.5	0
2015-07-18 06:30:00	A10	14.2	4.6	361	3.5	0
2015-07-18 06:40:00	A10	14.3	9.5	1061.7	3.5	0
2015-07-18 06:50:00	A10	14.3	7.4	486.1	3.5	0
2015-07-18 07:00:00	A10	14.2	4.7	109.3	3.5	0
2015-07-18 07:10:00	A10	8.9	2.8	-4.2	3.5	0
2015-07-18 07:20:00	A10	11.9	3.2	-0.4	3.5	0
2015-07-18 07:30:00	A10	14.2	6.4	403.8	3.5	0
2015-07-18 07:40:00	A10	14.2	4.9	160	3.5	0
2015-07-18 07:50:00	A10	14.2	5	122	3.5	0
2015-07-18 08:00:00	A10	14.2	4.6	114.9	3.5	0
2015-07-18 08:10:00	A10	14.2	5.5	199.3	3.5	0
2015-07-18 08:20:00	A10	14.2	6.5	366	3.5	0
2015-07-18 08:30:00	A10	14.2	6.6	420.6	3.5	0
2015-07-18 08:40:00	A10	14.2	5.4	223.8	3.5	0
2015-07-18 08:50:00	A10	14.2	5	187.2	3.5	0
2015-07-18 09:00:00	A10	14.2	4.9	146.8	3.5	0
2015-07-18 09:10:00	A10	14.2	5.3	179	3.5	0
2015-07-18 09:20:00	A10	14.2	5.5	237.8	3.5	0
2015-07-18 09:30:00	A10	14.2	5.5	222.1	3.5	0
2015-07-18 09:40:00	A10	14.2	4.7	130.9	3.5	0
2015-07-18 09:50:00	A10	6.6	3.3	-9.5	3.5	0
2015-07-18 10:00:00	A10	0	5	-6.4	3.5	0
2015-07-18 10:10:00	A10	0	5.9	-6.4	3.5	0
2015-07-18 10:20:00	A10	0	3.1	-9.8	3.5	0
2015-07-18 10:30:00	A10	6.5	4	13.7	3.5	0
2015-07-18 10:40:00	A10	14.2	5.5	289.8	3.5	0
2015-07-18 10:50:00	A10	14.2	5.8	331	3.5	0
2015-07-18 11:00:00	A10	14.3	7.4	632.6	3.5	0
2015-07-18 11:10:00	A10	14.2	6.3	413.1	3.5	0
2015-07-18 11:20:00	A10	14.3	7.5	630.2	3.5	0
2015-07-18 11:30:00	A10	14.3	7.4	605.3	3.5	0
2015-07-18 11:40:00	A10	14.3	7	553.6	3.5	0
2015-07-18 11:50:00	A10	14.3	6.8	520.3	3.5	0
2015-07-18 12:00:00	A10	14.3	8.3	801.2	3.5	0
2015-07-18 12:10:00	A10	14.3	7.8	689.7	3.5	0
2015-07-18 12:20:00	A10	14.3	7.4	561.5	3.5	0
2015-07-18 12:30:00	A10	14.3	7.1	517.4	3.5	0
2015-07-18 12:40:00	A10	14.3	7.3	597	3.5	0
2015-07-18 12:50:00	A10	14.2	6.8	452.3	3.5	0
2015-07-18 13:00:00	A10	14.3	7.5	616.4	3.5	0
2015-07-18 13:10:00	A10	14.2	6.7	410.7	3.5	0
2015-07-18 13:20:00	A10	14.3	7.1	477.9	3.5	0
2015-07-18 13:30:00	A10	14.2	6.4	379.4	3.5	0
2015-07-18 13:40:00	A10	14.3	7	494.8	3.5	0
2015-07-18 13:50:00	A10	14.2	6.1	352	3.5	0
2015-07-18 14:00:00	A10	14.3	8.5	816.5	3.5	0
2015-07-18 14:10:00	A10	14.2	5	218.6	3.5	0
2015-07-18 14:20:00	A10	14.2	5.1	178.6	3.5	0
2015-07-18 14:30:00	A10	14.2	5	124.3	3.5	0
2015-07-18 14:40:00	A10	14.2	4.9	174.9	3.5	0
2015-07-18 14:50:00	A10	14.2	5.4	214.6	3.5	0
2015-07-18 15:00:00	A10	14.2	4.4	88.6	3.5	0
2015-07-18 15:10:00	A10	14.2	4.4	104.7	3.5	0
2015-07-18 15:20:00	A10	14.2	7.1	473.6	3.5	0
2015-07-18 15:30:00	A10	14.2	6.3	324.6	3.5	0
2015-07-18 15:40:00	A10	14.2	5.5	218.6	3.5	0
2015-07-18 15:50:00	A10	14.2	5.2	199.8	3.5	0
2015-07-18 16:00:00	A10	14.2	5	173.9	3.5	0
2015-07-18 16:10:00	A10	14.2	4.6	124.2	3.5	0
2015-07-18 16:20:00	A10	14.2	5.1	186.7	3.5	0
2015-07-18 16:30:00	A10	14.2	4.2	90.4	3.5	0
2015-07-18 16:40:00	A10	14.2	4.8	144.5	3.5	0
2015-07-18 16:50:00	A10	14.2	4.5	121.9	3.5	0
2015-07-18 17:00:00	A10	14.2	4.4	111.2	3.5	0
2015-07-18 17:10:00	A10	14.2	4.3	79.3	3.5	0
2015-07-18 17:20:00	A10	14.2	5	162.4	3.5	0
2015-07-18 17:30:00	A10	14.2	4.7	161.1	3.5	0
2015-07-18 17:40:00	A10	14.2	4.7	151.2	3.5	0
2015-07-18 17:50:00	A10	14.2	5.6	223.9	3.5	0
2015-07-18 18:00:00	A10	14.2	4.3	109.3	3.5	0
2015-07-18 18:10:00	A10	14.2	4.1	72.6	3.5	0
2015-07-18 18:20:00	A10	14.2	4.4	99.6	3.5	0
2015-07-18 18:30:00	A10	14.2	4	94	3.5	0
2015-07-18 18:40:00	A10	14.2	4.1	93.9	3.5	0
2015-07-18 18:50:00	A10	14.2	5.4	250.8	3.5	0
2015-07-18 19:00:00	A10	14.2	6.4	340.5	3.5	0
2015-07-18 19:10:00	A10	14.2	5.6	235.8	3.5	0
2015-07-18 19:20:00	A10	14.2	5.3	190.1	3.5	0
2015-07-18 19:30:00	A10	14.2	5.7	235.5	3.5	0
2015-07-18 19:40:00	A10	14.2	5.5	202.3	3.5	0
2015-07-18 19:50:00	A10	14.2	5.3	190.4	3.5	0
2015-07-18 20:00:00	A10	14.2	4.1	95.8	3.5	0
2015-07-18 20:10:00	A10	14.2	4.2	78.1	3.5	0
2015-07-18 20:20:00	A10	14.2	4.5	99.2	3.5	0
2015-07-18 20:30:00	A10	14.2	4	73.5	3.5	0
2015-07-18 20:40:00	A10	14.2	5.4	223.6	3.5	0
2015-07-18 20:50:00	A10	14.2	6.1	303.6	3.5	0
2015-07-18 21:00:00	A10	14.2	6	303.6	3.5	0
2015-07-18 21:10:00	A10	14.2	6.3	344	3.5	0
2015-07-18 21:20:00	A10	14.2	6.2	333.9	3.5	0
2015-07-18 21:30:00	A10	14.2	6.2	337.9	3.5	0
2015-07-18 21:40:00	A10	14.2	6.4	358.9	3.5	0
2015-07-18 21:50:00	A10	14.2	6.5	358.4	3.5	0
2015-07-18 22:00:00	A10	14.2	6.9	421	3.5	0
2015-07-18 22:10:00	A10	14.2	6.1	301.9	3.5	0
2015-07-18 22:20:00	A10	14.2	6.3	314.2	3.5	0
2015-07-18 22:30:00	A10	14.2	6.6	374.5	3.5	0
2015-07-18 22:40:00	A10	14.2	6.8	442	3.5	0
2015-07-18 22:50:00	A10	14.3	7.1	477.1	3.5	0
2015-07-18 23:00:00	A10	14.3	7.2	518.8	3.5	0
2015-07-18 23:10:00	A10	14.2	7.3	518	3.5	0
2015-07-18 23:20:00	A10	14.2	7.2	489.9	3.5	0
2015-07-18 23:30:00	A10	14.2	6.7	418.9	3.5	0
2015-07-18 23:40:00	A10	14.3	7.4	572.6	3.5	0
2015-07-18 23:50:00	A10	14.3	7.4	564.9	3.5	0
2015-07-19 00:00:00	A10	14.3	7	485	3.5	0
2015-07-19 00:10:00	A10	14.2	6.7	435.9	3.5	0
2015-07-19 00:20:00	A10	14.2	6.3	346.3	3.5	0
2015-07-19 00:30:00	A10	14.2	6.1	311.2	3.5	0
2015-07-19 00:40:00	A10	14.2	6	304.7	3.5	0
2015-07-19 00:50:00	A10	14.2	6	323	3.5	0
2015-07-19 01:00:00	A10	14.2	5.8	279.1	3.5	0
2015-07-19 01:10:00	A10	14.2	5.8	276.8	3.5	0
2015-07-19 01:20:00	A10	14.2	6.9	462.7	3.5	0
2015-07-19 01:30:00	A10	14.2	6.5	374.8	3.5	0
2015-07-19 01:40:00	A10	14.2	5.9	280.8	3.5	0
2015-07-19 01:50:00	A10	14.2	5.8	245.1	3.5	0
2015-07-19 02:00:00	A10	14.2	6.5	383.3	3.5	0
2015-07-19 02:10:00	A10	14.2	6.4	362	3.5	0
2015-07-19 02:20:00	A10	14.3	7.4	563.6	3.5	0
2015-07-19 02:30:00	A10	14.3	7.6	603.2	3.5	0
2015-07-19 02:40:00	A10	14.3	7.3	557	3.5	0
2015-07-19 02:50:00	A10	14.3	7.4	555.7	3.5	0
2015-07-19 03:00:00	A10	14.3	7.5	601.1	3.5	0
2015-07-19 03:10:00	A10	14.3	7.3	538.4	3.5	0
2015-07-19 03:20:00	A10	14.2	6.5	419.2	3.5	0
2015-07-19 03:30:00	A10	14.2	6	323.2	3.5	0
2015-07-19 03:40:00	A10	14.2	5.9	287.2	3.5	0
2015-07-19 03:50:00	A10	14.2	6	307.8	3.5	0
2015-07-19 04:00:00	A10	14.2	5.7	276.7	3.5	0
2015-07-19 04:10:00	A10	14.2	6.4	387.5	3.5	0
2015-07-19 04:20:00	A10	14.3	7.5	590.7	3.5	0
2015-07-19 04:30:00	A10	14.3	7.4	574.3	3.5	0
2015-07-19 04:40:00	A10	14.3	8.8	924.7	3.5	0
2015-07-19 04:50:00	A10	14.3	6.6	441.8	3.5	0
2015-07-19 05:00:00	A10	14.3	7.3	560.2	3.5	0
2015-07-19 05:10:00	A10	14.3	7.4	590.1	3.5	0
2015-07-19 05:20:00	A10	14.3	7.9	734.6	3.5	0
2015-07-19 05:30:00	A10	14.3	10.1	1223.1	3.5	0
2015-07-19 05:40:00	A10	14.3	8.7	903.8	3.5	0
2015-07-19 05:50:00	A10	14.3	7.2	525.5	3.5	0
2015-07-19 06:00:00	A10	14.2	6.8	439.5	3.5	0
2015-07-19 06:10:00	A10	14.3	7.3	540.1	3.5	0
2015-07-19 06:20:00	A10	14.3	6.9	505	3.5	0
2015-07-19 06:30:00	A10	14.3	8.1	788.9	3.5	0
2015-07-19 06:40:00	A10	14.3	8.9	967.9	3.5	0
2015-07-19 06:50:00	A10	14.3	8.3	843.4	3.5	0
2015-07-19 07:00:00	A10	14.3	8.4	860.1	3.5	0
2015-07-19 07:10:00	A10	14.3	8.2	767.3	3.5	0
2015-07-19 07:20:00	A10	14.2	5.7	307.6	3.5	0
2015-07-19 07:30:00	A10	14.2	6.3	381.8	3.5	0
2015-07-19 07:40:00	A10	14.3	6.9	525.3	3.5	0
2015-07-19 07:50:00	A10	14.3	7.2	583.2	3.5	0
2015-07-19 08:00:00	A10	14.3	7.3	572.7	3.5	0
2015-07-19 08:10:00	A10	14.3	7.3	580.1	3.5	0
2015-07-19 08:20:00	A10	14.2	6.3	378.3	3.5	0
2015-07-19 08:30:00	A10	14.2	6.4	426.3	3.5	0
2015-07-19 08:40:00	A10	14.2	6.3	384.6	3.5	0
2015-07-19 08:50:00	A10	14.2	6.1	315.7	3.5	0
2015-07-19 09:00:00	A10	14.2	5.5	210.4	3.5	0
2015-07-19 09:10:00	A10	14.2	4.6	128.6	3.5	0
2015-07-19 09:20:00	A10	14.2	5.5	202.2	3.5	0
2015-07-19 09:30:00	A10	14.2	5.2	212.8	3.5	0
2015-07-19 09:40:00	A10	14.2	6.2	342.2	3.5	0
2015-07-19 09:50:00	A10	14.2	6.1	337	3.5	0
2015-07-19 10:00:00	A10	14.3	6.5	439.9	3.5	0
2015-07-19 10:10:00	A10	14.3	7.2	523.8	3.5	0
2015-07-19 10:20:00	A10	14.3	6.9	494.1	3.5	0
2015-07-19 10:30:00	A10	14.3	7	502	3.5	0
2015-07-19 10:40:00	A10	14.2	6.5	410.6	3.5	0
2015-07-19 10:50:00	A10	14.3	6.9	503.5	3.5	0
2015-07-19 11:00:00	A10	14.3	7.1	513.5	3.5	0
2015-07-19 11:10:00	A10	14.3	6.6	433.3	3.5	0
2015-07-19 11:20:00	A10	14.2	6.7	444.5	3.5	0
2015-07-19 11:30:00	A10	14.2	6.2	362.1	3.5	0
2015-07-19 11:40:00	A10	14.2	6.2	377.6	3.5	0
2015-07-19 11:50:00	A10	14.2	5.5	263.8	3.5	0
2015-07-19 12:00:00	A10	14.2	6.4	383	3.5	0
2015-07-19 12:10:00	A10	14.3	7	479.4	3.5	0
2015-07-19 12:20:00	A10	14.2	6.4	374.4	3.5	0
2015-07-19 12:30:00	A10	14.2	6.4	388.7	3.5	0
2015-07-19 12:40:00	A10	14.2	6.3	384.7	3.5	0
2015-07-19 12:50:00	A10	14.2	5.7	297.9	3.5	0
2015-07-19 13:00:00	A10	14.2	5.5	281.7	3.5	0
2015-07-19 13:10:00	A10	14.2	6.2	366.4	3.5	0
2015-07-19 13:20:00	A10	14.2	6.3	365.2	3.5	0
2015-07-19 13:30:00	A10	14.2	6.4	351.4	3.5	0
2015-07-19 13:40:00	A10	14.2	6.3	339.6	3.5	0
2015-07-19 13:50:00	A10	14.2	6.5	382.7	3.5	0
2015-07-19 14:00:00	A10	14.2	6.3	415.9	3.5	0
2015-07-19 14:10:00	A10	14.3	7	530.9	3.5	0
2015-07-19 14:20:00	A10	14.3	6.7	460.3	3.5	0
2015-07-19 14:30:00	A10	14.2	6.6	443.6	3.5	0
2015-07-19 14:40:00	A10	14.2	6.1	314.5	3.5	0
2015-07-19 14:50:00	A10	14.2	5.4	247.2	3.5	0
2015-07-19 15:00:00	A10	14.2	5.2	198.1	3.5	0
2015-07-19 15:10:00	A10	14.2	5.8	335.3	3.5	0
2015-07-19 15:20:00	A10	14.3	7.3	585.1	3.5	0
2015-07-19 15:30:00	A10	14.3	7.1	523	3.5	0
2015-07-19 15:40:00	A10	14.2	6.6	432.1	3.5	0
2015-07-19 15:50:00	A10	14.3	7.2	531.9	3.5	0
2015-07-19 16:00:00	A10	14.2	6.4	378.9	3.5	0
2015-07-19 16:10:00	A10	14.2	5.3	243	3.5	0
2015-07-19 16:20:00	A10	14.2	5.1	201.6	3.5	0
2015-07-19 16:30:00	A10	14.2	5	171.2	3.5	0
2015-07-19 16:40:00	A10	14.2	5.1	168.5	3.5	0
2015-07-19 16:50:00	A10	14.2	5.6	238.6	3.5	0
2015-07-19 17:00:00	A10	14.2	5	160.5	3.5	0
2015-07-19 17:10:00	A10	14.2	5.2	196.1	3.5	0
2015-07-19 17:20:00	A10	14.2	5.2	169.8	3.5	0
2015-07-19 17:30:00	A10	14.2	4.4	97.3	3.5	0
2015-07-19 17:40:00	A10	14.2	3.6	11.3	3.5	0
2015-07-19 17:50:00	A10	14.2	4.5	77.6	3.5	0
2015-07-19 18:00:00	A10	14.2	4.7	103.6	3.5	0
2015-07-19 18:10:00	A10	14.2	4.9	143.7	3.5	0
2015-07-19 18:20:00	A10	14.2	4.9	142.3	3.5	0
2015-07-19 18:30:00	A10	14.2	5.5	220.9	3.5	0
2015-07-19 18:40:00	A10	14.2	4.8	111.3	3.5	0
2015-07-19 18:50:00	A10	14.2	4.5	86.6	3.5	0
2015-07-19 19:00:00	A10	14.2	4.7	130.1	3.5	0
2015-07-19 19:10:00	A10	14.2	5.7	237.5	3.5	0
2015-07-19 19:20:00	A10	14.2	5.5	228.9	3.5	0
2015-07-19 19:30:00	A10	14.2	5.4	207.5	3.5	0
2015-07-19 19:40:00	A10	14.2	4.8	142.5	3.5	0
2015-07-19 19:50:00	A10	14.2	4.5	97	3.5	0
2015-07-19 20:00:00	A10	14.2	5.7	222.9	3.5	0
2015-07-19 20:10:00	A10	14.2	5.2	184.2	3.5	0
2015-07-19 20:20:00	A10	14.2	5.1	174.3	3.5	0
2015-07-19 20:30:00	A10	14.2	4.5	98.4	3.5	0
2015-07-19 20:40:00	A10	14.2	4.7	118	3.5	0
2015-07-19 20:50:00	A10	14.2	5.3	174.4	3.5	0
2015-07-19 21:00:00	A10	14.2	5.5	222.8	3.5	0
2015-07-19 21:10:00	A10	14.2	5.6	233.9	3.5	0
2015-07-19 21:20:00	A10	14.2	5	151.6	3.5	0
2015-07-19 21:30:00	A10	14.2	5.9	302	3.5	0
2015-07-19 21:40:00	A10	14.2	5.9	308.7	3.5	0
2015-07-19 21:50:00	A10	14.2	5.8	268.5	3.5	0
2015-07-19 22:00:00	A10	14.2	5.2	183.4	3.5	0
2015-07-19 22:10:00	A10	14.2	5.5	219.2	3.5	0
2015-07-19 22:20:00	A10	14.2	5.8	256.9	3.5	0
2015-07-19 22:30:00	A10	14.2	6.3	308.8	3.5	0
2015-07-19 22:40:00	A10	14.2	5.8	269	3.5	0
2015-07-19 22:50:00	A10	14.2	5.5	214.7	3.5	0
2015-07-19 23:00:00	A10	14.2	5.6	227.9	3.5	0
2015-07-19 23:10:00	A10	14.2	5.4	190.2	3.5	0
2015-07-19 23:20:00	A10	14.2	5.7	221.5	3.5	0
2015-07-19 23:30:00	A10	14.2	5.8	251.4	3.5	0
2015-07-19 23:40:00	A10	14.2	5.7	267.4	3.5	0
2015-07-19 23:50:00	A10	14.2	5	172.7	3.5	0
2015-07-20 00:00:00	A10	14.2	5.1	162.4	3.5	0
2015-07-20 00:10:00	A10	14.2	5.5	203.9	3.5	0
2015-07-20 00:20:00	A10	14.2	5.6	253.2	3.5	0
2015-07-20 00:30:00	A10	14.2	6.5	397	3.5	0
2015-07-20 00:40:00	A10	14.2	6.9	445.4	3.5	0
2015-07-20 00:50:00	A10	14.2	5.8	304	3.5	0
2015-07-20 01:00:00	A10	14.2	5.1	228.5	3.5	0
2015-07-20 01:10:00	A10	14.2	5.7	290.7	3.5	0
2015-07-20 01:20:00	A10	14.2	5.2	234.8	3.5	0
2015-07-20 01:30:00	A10	14.2	4.8	216	3.5	0
2015-07-20 01:40:00	A10	14.2	4.9	212.7	3.5	0
2015-07-20 01:50:00	A10	14.2	4.9	196.8	3.5	0
2015-07-20 02:00:00	A10	14.2	4.5	152.7	3.5	0
2015-07-20 02:10:00	A10	14.2	5.2	252.2	3.5	0
2015-07-20 02:20:00	A10	14.2	5.8	375.8	3.5	0
2015-07-20 02:30:00	A10	14.3	7.2	562.8	3.5	0
2015-07-20 02:40:00	A10	14.2	6.7	460.7	3.5	0
2015-07-20 02:50:00	A10	14.2	5.7	351.6	3.5	0
2015-07-20 03:00:00	A10	14.2	5.7	366.4	3.5	0
2015-07-20 03:10:00	A10	14.2	6.3	424.8	3.5	0
2015-07-20 03:20:00	A10	14.2	5.9	372.3	3.5	0
2015-07-20 03:30:00	A10	14.2	5	264.5	3.5	0
2015-07-20 03:40:00	A10	14.2	5	244.8	3.5	0
2015-07-20 03:50:00	A10	14.2	5.7	334.2	3.5	0
2015-07-20 04:00:00	A10	14.2	5.4	314.3	3.5	0
2015-07-20 04:10:00	A10	14.2	6	390.1	3.5	0
2015-07-20 04:20:00	A10	14.2	6	413.4	3.5	0
2015-07-20 04:30:00	A10	14.3	5.8	402.6	3.5	0
2015-07-20 04:40:00	A10	14.2	6.3	465.3	3.5	0
2015-07-20 04:50:00	A10	14.2	6.2	447.3	3.5	0
2015-07-20 05:00:00	A10	14.3	6.4	509.2	3.5	0
2015-07-20 05:10:00	A10	14.2	6.3	466.3	3.5	0
2015-07-20 05:20:00	A10	14.3	6.5	498.8	3.5	0
2015-07-20 05:30:00	A10	14.2	6.1	427.1	3.5	0
2015-07-20 05:40:00	A10	14.2	5.6	352.3	3.5	0
2015-07-20 05:50:00	A10	14.2	6	376.2	3.5	0
2015-07-20 06:00:00	A10	14.2	5.5	286.7	3.5	0
2015-07-20 06:10:00	A10	14.2	5.4	261.3	3.5	0
2015-07-20 06:20:00	A10	14.2	6.5	440.3	3.5	0
2015-07-20 06:30:00	A10	14.3	7	578.9	3.5	0
2015-07-20 06:40:00	A10	14.3	7.4	634.9	3.5	0
2015-07-20 06:50:00	A10	14.3	7.3	597.7	3.5	0
2015-07-20 07:00:00	A10	14.3	7.1	591.2	3.5	0
2015-07-20 07:10:00	A10	14.3	7.2	599.6	3.5	0
2015-07-20 07:20:00	A10	14.2	6.7	515.8	3.5	0
2015-07-20 07:30:00	A10	14.3	6.8	504.7	3.5	0
2015-07-20 07:40:00	A10	14.2	6	353.3	3.5	0
2015-07-20 07:50:00	A10	14.2	6.3	373.8	3.5	0
2015-07-20 08:00:00	A10	14.2	6.6	408.9	3.5	0
2015-07-20 08:10:00	A10	14.2	6.2	400.4	3.5	0
2015-07-20 08:20:00	A10	14.2	5	216.3	3.5	0
2015-07-20 08:30:00	A10	14.3	6.9	530.7	3.5	0
2015-07-20 08:40:00	A10	14.2	5.6	326.8	3.5	0
2015-07-20 08:50:00	A10	14.3	7.8	710.4	3.5	0
2015-07-20 09:00:00	A10	14.3	8.9	912.5	3.5	0
2015-07-20 09:10:00	A10	14.3	7.5	614	3.5	0
2015-07-20 09:20:00	A10	14.3	8.4	769.2	3.5	0
2015-07-20 09:30:00	A10	14.3	9.1	977.4	3.5	0
2015-07-20 09:40:00	A10	14.3	9.5	1052.6	3.5	0
2015-07-20 09:50:00	A10	14.3	11	1369	3.5	0
2015-07-20 10:00:00	A10	14.3	8.4	835.2	3.5	0
2015-07-20 10:10:00	A10	14.3	8.7	894.4	3.5	0
2015-07-20 10:20:00	A10	14.3	9	1016.3	3.5	0
2015-07-20 10:30:00	A10	14.3	8.6	912.1	3.5	0
2015-07-20 10:40:00	A10	14.3	9	952.7	3.5	0
2015-07-20 10:50:00	A10	14.3	8.7	870.4	3.5	0
2015-07-20 11:00:00	A10	14.3	9.1	951.4	3.5	0
2015-07-20 11:10:00	A10	14.3	8.6	867.5	3.5	0
2015-07-20 11:20:00	A10	14.3	10.8	1310.1	3.5	0
2015-07-20 11:30:00	A10	14.3	9.8	1130.7	3.5	0
2015-07-20 11:40:00	A10	14.3	10	1208.8	3.5	0
2015-07-20 11:50:00	A10	14.3	11.7	1492.8	3.5	0
2015-07-20 12:00:00	A10	14.4	11.5	1493.4	3.5	0
2015-07-20 12:10:00	A10	14.3	9.7	1168.9	3.5	0
2015-07-20 12:20:00	A10	14.3	10.7	1347.4	3.5	0
2015-07-20 12:30:00	A10	14.3	10.6	1355.1	3.5	0
2015-07-20 12:40:00	A10	14.3	11	1387.6	3.5	0
2015-07-20 12:50:00	A10	14.3	9.5	1069.8	3.5	0
2015-07-20 13:00:00	A10	14.3	9.7	1146.1	3.5	0
2015-07-20 13:10:00	A10	14.3	9.2	1009.9	3.5	0
2015-07-20 13:20:00	A10	14.3	10.2	1227	3.5	0
2015-07-20 13:30:00	A10	14.3	9.7	1126.9	3.5	0
2015-07-20 13:40:00	A10	14.3	9.4	1014.5	3.5	0
2015-07-20 13:50:00	A10	14.3	8.4	817.5	3.5	0
2015-07-20 14:00:00	A10	14.3	8.4	827	3.5	0
2015-07-20 14:10:00	A10	14.3	8.6	845.2	3.5	0
2015-07-20 14:20:00	A10	14.3	8.7	891	3.5	0
2015-07-20 14:30:00	A10	14.3	8.8	885.8	3.5	0
2015-07-20 14:40:00	A10	14.3	9.7	1139.6	3.5	0
2015-07-20 14:50:00	A10	14.3	9.7	1122.8	3.5	0
2015-07-20 15:00:00	A10	14.3	8.5	852.2	3.5	0
2015-07-20 15:10:00	A10	14.3	8.1	744.4	3.5	0
2015-07-20 15:20:00	A10	14.3	8.2	766.1	3.5	0
2015-07-20 15:30:00	A10	14.3	7.9	655.7	3.5	0
2015-07-20 15:40:00	A10	14.3	7	527.3	3.5	0
2015-07-20 15:50:00	A10	14.3	7.9	665.8	3.5	0
2015-07-20 16:00:00	A10	14.3	7.3	542.5	3.5	0
2015-07-20 16:10:00	A10	14.2	6.3	354.2	3.5	0
2015-07-20 16:20:00	A10	14.2	6.6	428.7	3.5	0
2015-07-20 16:30:00	A10	14.2	6.5	429.4	3.5	0
2015-07-20 16:40:00	A10	14.2	5.7	236.8	3.5	0
2015-07-20 16:50:00	A10	14.2	5.6	203.7	3.5	0
2015-07-20 17:00:00	A10	14.2	4.6	91.2	3.5	0
2015-07-20 17:10:00	A10	14.2	5.8	248.4	3.5	0
2015-07-20 17:20:00	A10	14.2	6.4	392.4	3.5	0
2015-07-20 17:30:00	A10	14.2	5.5	201.9	3.5	0
2015-07-20 17:40:00	A10	14.3	7.2	543.6	3.5	0
2015-07-20 17:50:00	A10	14.3	9.3	994.2	3.5	0
2015-07-20 18:00:00	A10	14.3	8.8	874.7	3.5	0
2015-07-20 18:10:00	A10	14.3	8.5	814.1	3.5	0
2015-07-20 18:20:00	A10	14.3	8.1	719.5	3.5	0
2015-07-20 18:30:00	A10	14.3	8.3	778.1	3.5	0
2015-07-20 18:40:00	A10	14.3	8.3	760.1	3.5	0
2015-07-20 18:50:00	A10	14.3	7.7	616.8	3.5	0
2015-07-20 19:00:00	A10	14.3	7.8	650.8	3.5	0
2015-07-20 19:10:00	A10	14.3	8.3	771.7	3.5	0
2015-07-20 19:20:00	A10	14.3	8.9	910	3.5	0
2015-07-20 19:30:00	A10	14.3	8.3	774.4	3.5	0
2015-07-20 19:40:00	A10	14.3	8	699	3.5	0
2015-07-20 19:50:00	A10	14.3	8.3	777.2	3.5	0
2015-07-20 20:00:00	A10	14.3	7.9	705.3	3.5	0
2015-07-20 20:10:00	A10	14.3	8.3	756.1	3.5	0
2015-07-20 20:20:00	A10	14.3	7.4	549	3.5	0
2015-07-20 20:30:00	A10	14.2	6.6	413.1	3.5	0
2015-07-20 20:40:00	A10	14.2	6.5	393.3	3.5	0
2015-07-20 20:50:00	A10	14.2	6.1	366.4	3.5	0
2015-07-20 21:00:00	A10	14.3	7.7	610.4	3.5	0
2015-07-20 21:10:00	A10	14.3	7.9	705.6	3.5	0
2015-07-20 21:20:00	A10	14.3	7.8	671.2	3.5	0
2015-07-20 21:30:00	A10	14.3	8	679.7	3.5	0
2015-07-20 21:40:00	A10	14.3	7.9	688.3	3.5	0
2015-07-20 21:50:00	A10	14.3	8.3	728.7	3.5	0
2015-07-20 22:00:00	A10	14.3	7.4	538.2	3.5	0
2015-07-20 22:10:00	A10	14.3	7.4	539	3.5	0
2015-07-20 22:20:00	A10	14.3	7.3	536.7	3.5	0
2015-07-20 22:30:00	A10	14.2	7	462.8	3.5	0
2015-07-20 22:40:00	A10	14.3	7.1	491.7	3.5	0
2015-07-20 22:50:00	A10	14.3	8	710.3	3.5	0
2015-07-20 23:00:00	A10	14.3	7.6	647.7	3.5	0
2015-07-20 23:10:00	A10	14.3	8.2	748.8	3.5	0
2015-07-20 23:20:00	A10	14.3	8.4	793.7	3.5	0
2015-07-20 23:30:00	A10	14.3	7.8	635.9	3.5	0
2015-07-20 23:40:00	A10	14.3	7.8	663.6	3.5	0
2015-07-20 23:50:00	A10	14.3	7.2	528.9	3.5	0
2015-07-21 00:00:00	A10	14.3	7.4	583.7	3.5	0
2015-07-21 00:10:00	A10	14.3	7.6	625.5	3.5	0
2015-07-21 00:20:00	A10	14.3	8.2	756.2	3.5	0
2015-07-21 00:30:00	A10	14.3	7.6	617.8	3.5	0
2015-07-21 00:40:00	A10	14.3	7.4	555.2	3.5	0
2015-07-21 00:50:00	A10	14.3	7.2	491.5	3.5	0
2015-07-21 01:00:00	A10	14.2	6.6	356.1	3.5	0
2015-07-21 01:10:00	A10	14.2	6.5	322.9	3.5	0
2015-07-21 01:20:00	A10	14.2	6.4	313.5	3.5	0
2015-07-21 01:30:00	A10	14.2	6.9	390	3.5	0
2015-07-21 01:40:00	A10	14.2	6.9	420.6	3.5	0
2015-07-21 01:50:00	A10	14.2	6.4	371.3	3.5	0
2015-07-21 02:00:00	A10	14.2	5.9	284.5	3.5	0
2015-07-21 02:10:00	A10	14.2	4.4	111.4	3.5	0
2015-07-21 02:20:00	A10	14.2	3.9	55.9	3.5	0
2015-07-21 02:30:00	A10	14.2	4.3	100.5	3.5	0
2015-07-21 02:40:00	A10	14.2	4.8	137.4	3.5	0
2015-07-21 02:50:00	A10	14.2	5.3	211	3.5	0
2015-07-21 03:00:00	A10	14.2	5.8	275.5	3.5	0
2015-07-21 03:10:00	A10	14.2	6.2	328.5	3.5	0
2015-07-21 03:20:00	A10	14.2	6.1	291	3.5	0
2015-07-21 03:30:00	A10	14.3	7.1	487.9	3.5	0
2015-07-21 03:40:00	A10	14.3	7.7	597.7	3.5	0
2015-07-21 03:50:00	A10	14.2	6.1	316.1	3.5	0
2015-07-21 04:00:00	A10	14.2	6.7	394.3	3.5	0
2015-07-21 04:10:00	A10	14.3	7.8	651.7	3.5	0
2015-07-21 04:20:00	A10	14.3	7.2	531.7	3.5	0
2015-07-21 04:30:00	A10	14.2	6.7	421	3.5	0
2015-07-21 04:40:00	A10	14.2	6.5	396.1	3.5	0
2015-07-21 04:50:00	A10	14.3	7.5	579.6	3.5	0
2015-07-21 05:00:00	A10	14.2	6.5	415.2	3.5	0
2015-07-21 05:10:00	A10	14.2	5.8	285.9	3.5	0
2015-07-21 05:20:00	A10	14.2	4.5	138.9	3.5	0
2015-07-21 05:30:00	A10	14.2	4.6	136.8	3.5	0
2015-07-21 05:40:00	A10	14.2	4.8	170.7	3.5	0
2015-07-21 05:50:00	A10	14.2	5.4	239.4	3.5	0
2015-07-21 06:00:00	A10	14.2	5.4	285.6	3.5	0
2015-07-21 06:10:00	A10	14.2	5.6	289.8	3.5	0
2015-07-21 06:20:00	A10	14.2	5.3	203.1	3.5	0
2015-07-21 06:30:00	A10	14.2	5.1	177	3.5	0
2015-07-21 06:40:00	A10	14.2	6.1	333.9	3.5	0
2015-07-21 06:50:00	A10	14.2	5.8	290.6	3.5	0
2015-07-21 07:00:00	A10	14.2	5.1	200.1	3.5	0
2015-07-21 07:10:00	A10	14.2	5.9	290.4	3.5	0
2015-07-21 07:20:00	A10	14.2	6.1	358.3	3.5	0
2015-07-21 07:30:00	A10	14.2	7.1	510	3.5	0
2015-07-21 07:40:00	A10	14.2	6.6	437.1	3.5	0
2015-07-21 07:50:00	A10	14.3	6.8	514.8	3.5	0
2015-07-21 08:00:00	A10	14.3	7.1	522.6	3.5	0
2015-07-21 08:10:00	A10	14.2	5.5	268.1	3.5	0
2015-07-21 08:20:00	A10	14.2	6.7	422.4	3.5	0
2015-07-21 08:30:00	A10	14.2	5.1	204.9	3.5	0
2015-07-21 08:40:00	A10	14.2	5.9	318.4	3.5	0
2015-07-21 08:50:00	A10	14.2	6.3	397.9	3.5	0
2015-07-21 09:00:00	A10	14.3	7.4	607.3	3.5	0
2015-07-21 09:10:00	A10	14.3	6.5	432.9	3.5	0
2015-07-21 09:20:00	A10	14.3	8.6	836.8	3.5	0
2015-07-21 09:30:00	A10	14.3	7.1	559.8	3.5	0
2015-07-21 09:40:00	A10	14.3	7.1	545	3.5	0
2015-07-21 09:50:00	A10	14.3	7.6	616	3.5	0
2015-07-21 10:00:00	A10	14.2	6.3	352.7	3.5	0
2015-07-21 10:10:00	A10	14.2	5.6	268.3	3.5	0
2015-07-21 10:20:00	A10	14.2	6.9	470.2	3.5	0
2015-07-21 10:30:00	A10	14.2	6.3	364.2	3.5	0
2015-07-21 10:40:00	A10	14.2	6	312.9	3.5	0
2015-07-21 10:50:00	A10	14.2	5.5	255.2	3.5	0
2015-07-21 11:00:00	A10	14.2	6.2	361.3	3.5	0
2015-07-21 11:10:00	A10	14.3	6.7	473.2	3.5	0
2015-07-21 11:20:00	A10	14.3	7	564.2	3.5	0
2015-07-21 11:30:00	A10	14.3	7	570	3.5	0
2015-07-21 11:40:00	A10	14.3	7.8	708	3.5	0
2015-07-21 11:50:00	A10	14.3	7	499.5	3.5	0
2015-07-21 12:00:00	A10	14.2	5.9	325.2	3.5	0
2015-07-21 12:10:00	A10	14.2	5.9	313.3	3.5	0
2015-07-21 12:20:00	A10	14.2	6.5	405.8	3.5	0
2015-07-21 12:30:00	A10	14.2	6.8	466.3	3.5	0
2015-07-21 12:40:00	A10	14.3	7.4	561.3	3.5	0
2015-07-21 12:50:00	A10	14.3	6.9	498.3	3.5	0
2015-07-21 13:00:00	A10	14.3	7.6	607.1	3.5	0
2015-07-21 13:10:00	A10	14.3	7.6	629.4	3.5	0
2015-07-21 13:20:00	A10	14.2	5.8	320.5	3.5	0
2015-07-21 13:30:00	A10	14.2	6.3	404.4	3.5	0
2015-07-21 13:40:00	A10	14.2	6.2	335.7	3.5	0
2015-07-21 13:50:00	A10	14.2	6	327	3.5	0
2015-07-21 14:00:00	A10	14.2	6.6	393.5	3.5	0
2015-07-21 14:10:00	A10	14.2	5.3	201.1	3.5	0
2015-07-21 14:20:00	A10	14.2	4.6	176	3.5	0
2015-07-21 14:30:00	A10	14.2	4.6	129.8	3.5	0
2015-07-21 14:40:00	A10	14.2	4.5	106.9	3.5	0
2015-07-21 14:50:00	A10	14.2	3.7	38	3.5	0
2015-07-21 15:00:00	A10	9	4.5	40	3.5	0
2015-07-21 15:10:00	A10	14.2	4.7	124.6	3.5	0
2015-07-21 15:20:00	A10	14.2	5.4	240.4	3.5	0
2015-07-21 15:30:00	A10	14.2	5.9	326.5	3.5	0
2015-07-21 15:40:00	A10	14.2	5.6	242.8	3.5	0
2015-07-21 15:50:00	A10	14.2	5	169.6	3.5	0
2015-07-21 16:00:00	A10	14.2	6.2	313.1	3.5	0
2015-07-21 16:10:00	A10	14.2	5.2	201	3.5	0
2015-07-21 16:20:00	A10	14.2	5.6	275.2	3.5	0
2015-07-21 16:30:00	A10	14.2	5.2	204.6	3.5	0
2015-07-21 16:40:00	A10	14.2	4.7	120.6	3.5	0
2015-07-21 16:50:00	A10	14.2	6.1	314	3.5	0
2015-07-21 17:00:00	A10	14.2	5.1	164.7	3.5	0
2015-07-21 17:10:00	A10	14.2	5.9	271.7	3.5	0
2015-07-21 17:20:00	A10	14.2	6.2	358.6	3.5	0
2015-07-21 17:30:00	A10	14.2	6.3	344.7	3.5	0
2015-07-21 17:40:00	A10	14.2	5.4	221.3	3.5	0
2015-07-21 17:50:00	A10	14.2	5.9	270.2	3.5	0
2015-07-21 18:00:00	A10	14.2	5.8	255.5	3.5	0
2015-07-21 18:10:00	A10	14.2	5.5	208.6	3.5	0
2015-07-21 18:20:00	A10	14.2	5.1	165.1	3.5	0
2015-07-21 18:30:00	A10	14.2	5.5	215.2	3.5	0
2015-07-21 18:40:00	A10	14.2	5.3	194.6	3.5	0
2015-07-21 18:50:00	A10	14.2	5.4	214.1	3.5	0
2015-07-21 19:00:00	A10	14.2	6.2	340	3.5	0
2015-07-21 19:10:00	A10	14.2	6.6	397.3	3.5	0
2015-07-21 19:20:00	A10	14.2	6	291.1	3.5	0
2015-07-21 19:30:00	A10	14.2	5.7	245.4	3.5	0
2015-07-21 19:40:00	A10	14.2	5.9	258.4	3.5	0
2015-07-21 19:50:00	A10	14.2	6.2	310.1	3.5	0
2015-07-21 20:00:00	A10	14.2	6.3	337.9	3.5	0
2015-07-21 20:10:00	A10	14.2	6.1	298.5	3.5	0
2015-07-21 20:20:00	A10	14.2	5.9	267.9	3.5	0
2015-07-21 20:30:00	A10	14.2	5.4	186.9	3.5	0
2015-07-21 20:40:00	A10	14.2	5.1	138.8	3.5	0
2015-07-21 20:50:00	A10	14.2	4.8	82.7	3.5	0
2015-07-21 21:00:00	A10	14.2	5.3	149.7	3.5	0
2015-07-21 21:10:00	A10	14.2	5.1	131.7	3.5	0
2015-07-21 21:20:00	A10	14.2	5.4	166.6	3.5	0
2015-07-21 21:30:00	A10	14.2	5.4	189.7	3.5	0
2015-07-21 21:40:00	A10	14.2	3.9	35.3	3.5	0
2015-07-21 21:50:00	A10	14.2	3.7	-0.4	3.5	0
2015-07-21 22:00:00	A10	14.2	3.7	-8.8	3.5	0
2015-07-21 22:10:00	A10	14.2	3.6	-8	3.5	0
2015-07-21 22:20:00	A10	14.2	3.7	-10.6	3.5	0
2015-07-21 22:30:00	A10	12	3.4	-22.2	3.5	0
2015-07-21 22:40:00	A10	11	3.5	8.2	3.5	0
2015-07-21 22:50:00	A10	14.2	4.6	76.1	3.5	0
2015-07-21 23:00:00	A10	14.2	4.6	83.5	3.5	0
2015-07-21 23:10:00	A10	14.2	4.9	117.4	3.5	0
2015-07-21 23:20:00	A10	14.2	5.4	191.5	3.5	0
2015-07-21 23:30:00	A10	14.2	5.3	196.1	3.5	0
2015-07-21 23:40:00	A10	14.2	5.5	215.2	3.5	0
2015-07-21 23:50:00	A10	14.2	5.1	166.6	3.5	0
2015-07-22 00:00:00	A10	14.2	4.9	158.9	3.5	0
2015-07-22 00:10:00	A10	14.2	4.7	108.6	3.5	0
2015-07-22 00:20:00	A10	14.2	4.2	46	3.5	0
2015-07-22 00:30:00	A10	14.2	3.1	-21.7	3.5	0
2015-07-22 00:40:00	A10	14.2	3.7	-9.4	3.5	0
2015-07-22 00:50:00	A10	14.2	3.6	-25.8	3.5	0
2015-07-22 01:00:00	A10	14.2	3.4	-40.3	3.5	0
2015-07-22 01:10:00	A10	9.4	3.4	-10.5	3.5	0
2015-07-22 01:20:00	A10	13.3	3.3	-6	3.5	0
2015-07-22 01:30:00	A10	8.4	3.1	-5.8	3.5	0
2015-07-22 01:40:00	A10	12.5	3.3	-6.1	3.5	0
2015-07-22 01:50:00	A10	9.7	3.7	-5.8	3.5	0
2015-07-22 02:00:00	A10	10.9	3	-6.4	3.5	0
2015-07-22 02:10:00	A10	9.6	3.6	-5.1	3.5	0
2015-07-22 02:20:00	A10	10	2.8	-6.8	3.5	0
2015-07-22 02:30:00	A10	7.1	1.9	-5.2	3.5	0
2015-07-22 02:40:00	A10	7.5	2.4	-5.1	3.5	0
2015-07-22 02:50:00	A10	6.1	2.5	-5.1	3.5	0
2015-07-22 03:00:00	A10	5.3	2.7	-5.1	3.5	0
2015-07-22 03:10:00	A10	4.7	2.8	-5.1	3.5	0
2015-07-22 03:20:00	A10	4.5	2.5	-5.1	3.5	0
2015-07-22 03:30:00	A10	6.5	3.1	-5.1	3.5	0
2015-07-22 03:40:00	A10	7	3	-5.1	3.5	0
2015-07-22 03:50:00	A10	4.6	2.2	-5.1	3.5	0
2015-07-22 04:00:00	A10	1.9	1.5	-5.1	3.5	0
2015-07-22 04:10:00	A10	0.1	1.6	-4.9	3.5	0
2015-07-22 04:20:00	A10	0	2.3	-4	3.5	0
2015-07-22 04:30:00	A10	0	2.4	-4	3.5	0
2015-07-22 04:40:00	A10	0	2.2	-4	3.5	0
2015-07-22 04:50:00	A10	0	1.9	-4	3.5	0
2015-07-22 05:00:00	A10	0	3	-4.3	3.5	0
2015-07-22 05:10:00	A10	6.2	3.3	-4.5	3.5	0
2015-07-22 05:20:00	A10	12.1	2.7	-3.9	3.5	0
2015-07-22 05:30:00	A10	7.8	3	-5.5	3.5	0
2015-07-22 05:40:00	A10	10.4	2.5	-4.2	3.5	0
2015-07-22 05:50:00	A10	11.5	2.5	-3.9	3.5	0
2015-07-22 06:00:00	A10	9.8	2.1	-3.9	3.5	0
2015-07-22 06:10:00	A10	8.9	2.2	-4	3.5	0
2015-07-22 06:20:00	A10	10	2.2	-4	3.5	0
2015-07-22 06:30:00	A10	9.2	2.3	-4	3.5	0
2015-07-22 06:40:00	A10	6.7	1.7	-4	3.5	0
2015-07-22 06:50:00	A10	6.4	1.6	-4	3.5	0
2015-07-22 07:00:00	A10	5.7	1.3	-5.7	3.5	0
2015-07-22 07:10:00	A10	2.9	0.6	-4.1	3.5	0
2015-07-22 07:20:00	A10	4.2	1	-4	3.5	0
2015-07-22 07:30:00	A10	6	1.6	-4	3.5	0
2015-07-22 07:40:00	A10	6.9	1.7	-3.9	3.5	0
2015-07-22 07:50:00	A10	8.2	2.5	-3.9	3.5	0
2015-07-22 08:00:00	A10	8.4	2.6	-3.9	3.5	0
2015-07-22 08:10:00	A10	8.1	2.8	-3.9	3.5	0
2015-07-22 08:20:00	A10	9	3	-4.3	3.5	0
2015-07-22 08:30:00	A10	11.3	2.7	-3.9	3.5	0
2015-07-22 08:40:00	A10	9.2	3.4	-5.4	3.5	0
2015-07-22 08:50:00	A10	12	2.7	-4.5	3.5	0
2015-07-22 09:00:00	A10	9.5	2.9	-5	3.5	0
2015-07-22 09:10:00	A10	12.3	2.9	-4.7	3.5	0
2015-07-22 09:20:00	A10	10.6	3	-4.9	3.5	0
2015-07-22 09:30:00	A10	10.2	2.8	-5.1	3.5	0
2015-07-22 09:40:00	A10	11	2.8	-4.6	3.5	0
2015-07-22 09:50:00	A10	7	2.4	-5.2	3.5	0
2015-07-22 10:00:00	A10	9.7	1.9	-3.9	3.5	0
2015-07-22 10:10:00	A10	10.9	2.4	-4.1	3.5	0
2015-07-22 10:20:00	A10	9.6	2	-3.9	3.5	0
2015-07-22 10:30:00	A10	10.5	2.1	-3.9	3.5	0
2015-07-22 10:40:00	A10	10.2	2	-3.9	3.5	0
2015-07-22 10:50:00	A10	10.2	2.1	-3.9	3.5	0
2015-07-22 11:00:00	A10	9.5	2.8	-4.9	3.5	0
2015-07-22 11:10:00	A10	10.3	2.9	-5.1	3.5	0
2015-07-22 11:20:00	A10	11.2	2.4	-4.1	3.5	0
2015-07-22 11:30:00	A10	10.9	3.1	-11.9	3.5	0
2015-07-22 11:40:00	A10	9.6	3.1	-7.6	3.5	0
2015-07-22 11:50:00	A10	8.2	3.6	-7.2	3.5	0
2015-07-22 12:00:00	A10	5.9	2.5	-6	3.5	0
2015-07-22 12:10:00	A10	13.9	3.8	5.8	3.5	0
2015-07-22 12:20:00	A10	8.2	3.1	-10.3	3.5	0
2015-07-22 12:30:00	A10	11.8	2.5	-1.7	3.5	0
2015-07-22 12:40:00	A10	7.9	3.6	-1.1	3.5	0
2015-07-22 12:50:00	A10	12.1	2.9	-4.7	3.5	0
2015-07-22 13:00:00	A10	10.1	3.1	-9.5	3.5	0
2015-07-22 13:10:00	A10	11.5	3.7	1.2	3.5	0
2015-07-22 13:20:00	A10	8.3	2.8	-15.4	3.5	0
2015-07-22 13:30:00	A10	12.2	3.2	-8.9	3.5	0
2015-07-22 13:40:00	A10	9.6	3.4	7.5	3.5	0
2015-07-22 13:50:00	A10	10.8	3.2	-6.8	3.5	0
2015-07-22 14:00:00	A10	8.7	3.1	13.8	3.5	0
2015-07-22 14:10:00	A10	14.2	4.5	95	3.5	0
2015-07-22 14:20:00	A10	14.2	5	133.4	3.5	0
2015-07-22 14:30:00	A10	14.2	4.6	119.1	3.5	0
2015-07-22 14:40:00	A10	14.2	5.4	236.5	3.5	0
2015-07-22 14:50:00	A10	14.2	4.8	169.7	3.5	0
2015-07-22 15:00:00	A10	14.2	5.4	195	3.5	0
2015-07-22 15:10:00	A10	14.2	5.3	221.6	3.5	0
2015-07-22 15:20:00	A10	14.2	6.1	304.6	3.5	0
2015-07-22 15:30:00	A10	14.2	4.8	139.5	3.5	0
2015-07-22 15:40:00	A10	14.2	5.1	192	3.5	0
2015-07-22 15:50:00	A10	14.2	6.5	378.6	3.5	0
2015-07-22 16:00:00	A10	14.3	7.1	521.9	3.5	0
2015-07-22 16:10:00	A10	14.2	6.4	389.8	3.5	0
2015-07-22 16:20:00	A10	14.2	6.4	394.1	3.5	0
2015-07-22 16:30:00	A10	14.3	7	469.9	3.5	0
2015-07-22 16:40:00	A10	14.3	7.3	535.6	3.5	0
2015-07-22 16:50:00	A10	14.2	6.3	395.1	3.5	0
2015-07-22 17:00:00	A10	14.3	6.7	462.3	3.5	0
2015-07-22 17:10:00	A10	14.3	7	497.3	3.5	0
2015-07-22 17:20:00	A10	14.3	7.3	549.5	3.5	0
2015-07-22 17:30:00	A10	14.2	6.4	397.4	3.5	0
2015-07-22 17:40:00	A10	14.2	6.6	406.5	3.5	0
2015-07-22 17:50:00	A10	14.2	6	289.6	3.5	0
2015-07-22 18:00:00	A10	14.3	6.7	439	3.5	0
2015-07-22 18:10:00	A10	14.2	7.1	495.5	3.5	0
2015-07-22 18:20:00	A10	14.2	6.4	369.4	3.5	0
2015-07-22 18:30:00	A10	14.2	6.1	306.2	3.5	0
2015-07-22 18:40:00	A10	14.2	6.1	307.4	3.5	0
2015-07-22 18:50:00	A10	14.2	5.7	250.1	3.5	0
2015-07-22 19:00:00	A10	14.2	6.3	342.9	3.5	0
2015-07-22 19:10:00	A10	14.2	6.5	371.7	3.5	0
2015-07-22 19:20:00	A10	14.2	5.3	171.1	3.5	0
2015-07-22 19:30:00	A10	14.2	6.4	332.1	3.5	0
2015-07-22 19:40:00	A10	14.2	5.8	257.5	3.5	0
2015-07-22 19:50:00	A10	14.2	6.1	306.5	3.5	0
2015-07-22 20:00:00	A10	14.2	6	287.6	3.5	0
2015-07-22 20:10:00	A10	14.2	6.4	337.8	3.5	0
2015-07-22 20:20:00	A10	14.2	6.1	282	3.5	0
2015-07-22 20:30:00	A10	14.2	5.9	269.3	3.5	0
2015-07-22 20:40:00	A10	14.2	5.2	158.8	3.5	0
2015-07-22 20:50:00	A10	14.2	5	135.6	3.5	0
2015-07-22 21:00:00	A10	14.2	5.3	197.1	3.5	0
2015-07-22 21:10:00	A10	14.2	5.9	273.5	3.5	0
2015-07-22 21:20:00	A10	14.2	5.4	188.9	3.5	0
2015-07-22 21:30:00	A10	14.2	5.5	209.2	3.5	0
2015-07-22 21:40:00	A10	14.2	5.2	157.7	3.5	0
2015-07-22 21:50:00	A10	14.2	5.4	187	3.5	0
2015-07-22 22:00:00	A10	14.2	4.4	69.8	3.5	0
2015-07-22 22:10:00	A10	14.2	4.4	68.5	3.5	0
2015-07-22 22:20:00	A10	14.2	4.2	59.1	3.5	0
2015-07-22 22:30:00	A10	14.2	4.2	60.9	3.5	0
2015-07-22 22:40:00	A10	14.2	3.5	1	3.5	0
2015-07-22 22:50:00	A10	14.2	3.4	-6.7	3.5	0
2015-07-22 23:00:00	A10	14.2	3.5	-11.2	3.5	0
2015-07-22 23:10:00	A10	14.2	3.5	-5.7	3.5	0
2015-07-22 23:20:00	A10	14.2	3.8	30.3	3.5	0
2015-07-22 23:30:00	A10	14.2	4	21	3.5	0
2015-07-22 23:40:00	A10	14.2	3.8	20.7	3.5	0
2015-07-22 23:50:00	A10	14.2	3.9	21.9	3.5	0
2015-07-23 00:00:00	A10	14.2	3.8	19.2	3.5	0
2015-07-23 00:10:00	A10	14.2	4.6	92.3	3.5	0
2015-07-23 00:20:00	A10	14.2	4.4	93.5	3.5	0
2015-07-23 00:30:00	A10	14.2	4.4	84.5	3.5	0
2015-07-23 00:40:00	A10	14.2	4.4	85.4	3.5	0
2015-07-23 00:50:00	A10	14.2	4.9	127.7	3.5	0
2015-07-23 01:00:00	A10	14.2	3.8	17.1	3.5	0
2015-07-23 01:10:00	A10	14.2	3.7	9	3.5	0
2015-07-23 01:20:00	A10	14.2	3.7	12.9	3.5	0
2015-07-23 01:30:00	A10	14.2	4	45.9	3.5	0
2015-07-23 01:40:00	A10	14.2	3.9	44.6	3.5	0
2015-07-23 01:50:00	A10	14.2	3.5	11.5	3.5	0
2015-07-23 02:00:00	A10	14.2	3.5	-13.7	3.5	0
2015-07-23 02:10:00	A10	14.2	3.5	-13.1	3.5	0
2015-07-23 02:20:00	A10	14.2	2.9	-29.4	3.5	0
2015-07-23 02:30:00	A10	14.2	3.9	28.2	3.5	0
2015-07-23 02:40:00	A10	14.2	3.9	36.1	3.5	0
2015-07-23 02:50:00	A10	14.2	3.6	19.5	3.5	0
2015-07-23 03:00:00	A10	14.2	3.5	-0.4	3.5	0
2015-07-23 03:10:00	A10	14.2	3.1	-22.5	3.5	0
2015-07-23 03:20:00	A10	8.7	3.2	-13.7	3.5	0
2015-07-23 03:30:00	A10	10.5	2.1	-5.4	3.5	0
2015-07-23 03:40:00	A10	10.9	2.6	-5.1	3.5	0
2015-07-23 03:50:00	A10	11.2	3.4	-5.9	3.5	0
2015-07-23 04:00:00	A10	10	3.1	-6.2	3.5	0
2015-07-23 04:10:00	A10	11.6	2.7	-5.4	3.5	0
2015-07-23 04:20:00	A10	8.8	2.8	-6.3	3.5	0
2015-07-23 04:30:00	A10	12.6	2.9	-4.9	3.5	0
2015-07-23 04:40:00	A10	8.5	3.2	-6.7	3.5	0
2015-07-23 04:50:00	A10	14.2	3.6	25.4	3.5	0
2015-07-23 05:00:00	A10	14.2	3.9	53.6	3.5	0
2015-07-23 05:10:00	A10	14.2	3.8	56.9	3.5	0
2015-07-23 05:20:00	A10	14.2	3.6	16.7	3.5	0
2015-07-23 05:30:00	A10	14.2	3.3	-1.9	3.5	0
2015-07-23 05:40:00	A10	14.2	3.7	21.4	3.5	0
2015-07-23 05:50:00	A10	14.2	3.2	-1.6	3.5	0
2015-07-23 06:00:00	A10	9.7	2.8	-17.8	3.5	0
2015-07-23 06:10:00	A10	11.7	2.8	-5.7	3.5	0
2015-07-23 06:20:00	A10	11.3	3.4	-5.9	3.5	0
2015-07-23 06:30:00	A10	12.5	3.9	13.1	3.5	0
2015-07-23 06:40:00	A10	11.4	3.2	-16.9	3.5	0
2015-07-23 06:50:00	A10	9.3	2.9	-6.1	3.5	0
2015-07-23 07:00:00	A10	11.2	2.6	-4.9	3.5	0
2015-07-23 07:10:00	A10	9.9	2.6	-5	3.5	0
2015-07-23 07:20:00	A10	10.7	2.8	-5.1	3.5	0
2015-07-23 07:30:00	A10	11.3	2.3	-5	3.5	0
2015-07-23 07:40:00	A10	9.6	1.9	-5	3.5	0
2015-07-23 07:50:00	A10	8.5	1.8	-5	3.5	0
2015-07-23 08:00:00	A10	8.5	2.1	-5	3.5	0
2015-07-23 08:10:00	A10	9.1	2.1	-6.1	3.5	0
2015-07-23 08:20:00	A10	8.8	2.4	-5.8	3.5	0
2015-07-23 08:30:00	A10	10.9	2.7	-5.4	3.5	0
2015-07-23 08:40:00	A10	10.4	2.4	-5.3	3.5	0
2015-07-23 08:50:00	A10	12.3	3.1	-5.2	3.5	0
2015-07-23 09:00:00	A10	14	3.3	-7.9	3.5	0
2015-07-23 09:10:00	A10	9.2	3.1	-14.7	3.5	0
2015-07-23 09:20:00	A10	12	2.6	-5.7	3.5	0
2015-07-23 09:30:00	A10	10	2.8	-6.1	3.5	0
2015-07-23 09:40:00	A10	11	3.2	-6.4	3.5	0
2015-07-23 09:50:00	A10	13.6	3.2	-6.5	3.5	0
2015-07-23 10:00:00	A10	8.7	3.1	-6.6	3.5	0
2015-07-23 10:10:00	A10	10.2	3.1	-9.8	3.5	0
2015-07-23 10:20:00	A10	11.1	3	-5.9	3.5	0
2015-07-23 10:30:00	A10	13.8	3.1	-15	3.5	0
2015-07-23 10:40:00	A10	7	2.9	-11.6	3.5	0
2015-07-23 10:50:00	A10	12	2.8	-5.8	3.5	0
2015-07-23 11:00:00	A10	11	3.1	-6.1	3.5	0
2015-07-23 11:10:00	A10	10	2.7	-6.1	3.5	0
2015-07-23 11:20:00	A10	11.7	2.7	-5.5	3.5	0
2015-07-23 11:30:00	A10	9.6	3.5	-3.5	3.5	0
2015-07-23 11:40:00	A10	8.3	3	-12.2	3.5	0
2015-07-23 11:50:00	A10	12.2	2.5	-6.4	3.5	0
2015-07-23 12:00:00	A10	8	3.2	-6.6	3.5	0
2015-07-23 12:10:00	A10	9.6	2.8	-6.6	3.5	0
2015-07-23 12:20:00	A10	11.6	3	-5.5	3.5	0
2015-07-23 12:30:00	A10	8.1	2.8	-6.4	3.5	0
2015-07-23 12:40:00	A10	9.9	2.1	-5.7	3.5	0
2015-07-23 12:50:00	A10	10.3	2.6	-5.1	3.5	0
2015-07-23 13:00:00	A10	12.1	2.7	-5.1	3.5	0
2015-07-23 13:10:00	A10	7.8	3.2	-6.3	3.5	0
2015-07-23 13:20:00	A10	13	3.4	-17.5	3.5	0
2015-07-23 13:30:00	A10	6.9	3.1	-8.2	3.5	0
2015-07-23 13:40:00	A10	12.3	2.8	-5.3	3.5	0
2015-07-23 13:50:00	A10	13.5	3.2	-11.9	3.5	0
2015-07-23 14:00:00	A10	9.5	3	-21.1	3.5	0
2015-07-23 14:10:00	A10	13.5	3.6	-5.3	3.5	0
2015-07-23 14:20:00	A10	12.8	3.2	-25.8	3.5	0
2015-07-23 14:30:00	A10	8.8	2.6	-4	3.5	0
2015-07-23 14:40:00	A10	14.2	3.6	-18	3.5	0
2015-07-23 14:50:00	A10	8.3	3.2	-6.9	3.5	0
2015-07-23 15:00:00	A10	12.2	3	-5.4	3.5	0
2015-07-23 15:10:00	A10	9	3.2	-7	3.5	0
2015-07-23 15:20:00	A10	12.1	3.1	-5.7	3.5	0
2015-07-23 15:30:00	A10	6.5	2.6	-6.5	3.5	0
2015-07-23 15:40:00	A10	10	2.4	-5.5	3.5	0
2015-07-23 15:50:00	A10	11.4	3.2	-6.1	3.5	0
2015-07-23 16:00:00	A10	12.1	3.6	-2.6	3.5	0
2015-07-23 16:10:00	A10	14.2	3.6	-5.2	3.5	0
2015-07-23 16:20:00	A10	7.1	3.5	-13.1	3.5	0
2015-07-23 16:30:00	A10	9.8	3.3	-9.6	3.5	0
2015-07-23 16:40:00	A10	11.5	3.9	12.4	3.5	0
2015-07-23 16:50:00	A10	13	4.4	50.5	3.5	0
2015-07-23 17:00:00	A10	14.2	4.2	67.4	3.5	0
2015-07-23 17:10:00	A10	14.2	3.5	6.1	3.5	0
2015-07-23 17:20:00	A10	14.2	3.3	9.2	3.5	0
2015-07-23 17:30:00	A10	14.2	4.3	68.3	3.5	0
2015-07-23 17:40:00	A10	14.2	4.4	81.5	3.5	0
2015-07-23 17:50:00	A10	14.2	3.7	17.2	3.5	0
2015-07-23 18:00:00	A10	7.8	3.4	-9.1	3.5	0
2015-07-23 18:10:00	A10	14.1	3.8	32.3	3.5	0
2015-07-23 18:20:00	A10	14.2	4.2	55.1	3.5	0
2015-07-23 18:30:00	A10	14.2	4.7	91.8	3.5	0
2015-07-23 18:40:00	A10	14.2	4.7	86.9	3.5	0
2015-07-23 18:50:00	A10	14.2	4.5	74	3.5	0
2015-07-23 19:00:00	A10	14.2	4.9	104.9	3.5	0
2015-07-23 19:10:00	A10	14.2	4.3	57.5	3.5	0
2015-07-23 19:20:00	A10	14.2	4.7	91.8	3.5	0
2015-07-23 19:30:00	A10	14.2	4.5	74.2	3.5	0
2015-07-23 19:40:00	A10	14.2	4.4	61.6	3.5	0
2015-07-23 19:50:00	A10	14.2	4.3	44	3.5	0
2015-07-23 20:00:00	A10	14.2	4.4	61.7	3.5	0
2015-07-23 20:10:00	A10	14.2	4.2	46.5	3.5	0
2015-07-23 20:20:00	A10	14.2	4.2	36.8	3.5	0
2015-07-23 20:30:00	A10	14.2	3.8	24.9	3.5	0
2015-07-23 20:40:00	A10	14.2	3.8	12.3	3.5	0
2015-07-23 20:50:00	A10	14.2	4.2	54.7	3.5	0
2015-07-23 21:00:00	A10	14.2	4.8	111.9	3.5	0
2015-07-23 21:10:00	A10	14.2	4.7	104.4	3.5	0
2015-07-23 21:20:00	A10	14.2	4.9	128.5	3.5	0
2015-07-23 21:30:00	A10	14.2	4.6	113	3.5	0
2015-07-23 21:40:00	A10	14.2	4.7	117.3	3.5	0
2015-07-23 21:50:00	A10	14.2	4.6	115.4	3.5	0
2015-07-23 22:00:00	A10	14.2	5.2	166.8	3.5	0
2015-07-23 22:10:00	A10	14.2	5.4	176.7	3.5	0
2015-07-23 22:20:00	A10	14.2	6	287.7	3.5	0
2015-07-23 22:30:00	A10	14.2	6	281.9	3.5	0
2015-07-23 22:40:00	A10	14.2	4	93.4	3.5	0
2015-07-23 22:50:00	A10	14.2	4	77	3.5	0
2015-07-23 23:00:00	A10	14.2	4.1	98.6	3.5	0
2015-07-23 23:10:00	A10	14.2	4	78.2	3.5	0
2015-07-23 23:20:00	A10	14.2	5.3	222.5	3.5	0
2015-07-23 23:30:00	A10	14.2	6	314	3.5	0
2015-07-23 23:40:00	A10	14.2	6	281.3	3.5	0
2015-07-23 23:50:00	A10	14.2	5.9	274.4	3.5	0
2015-07-24 00:00:00	A10	14.2	5.3	215	3.5	0
2015-07-24 00:10:00	A10	14.2	5.8	254	3.5	0
2015-07-24 00:20:00	A10	14.2	5.6	241.6	3.5	0
2015-07-24 00:30:00	A10	14.2	5.3	196.1	3.5	0
2015-07-24 00:40:00	A10	14.2	5.5	189.9	3.5	0
2015-07-24 00:50:00	A10	14.2	4.9	145.6	3.5	0
2015-07-24 01:00:00	A10	14.2	4.7	110.7	3.5	0
2015-07-24 01:10:00	A10	14.2	4.2	64.5	3.5	0
2015-07-24 01:20:00	A10	14.2	3.7	33.6	3.5	0
2015-07-24 01:30:00	A10	14.2	4.5	57.9	3.5	0
2015-07-24 01:40:00	A10	14.2	4.2	47.1	3.5	0
2015-07-24 01:50:00	A10	14.2	4.6	40.7	3.5	0
2015-07-24 02:00:00	A10	14.2	4.1	28.3	3.5	0
2015-07-24 02:10:00	A10	14.2	4	13.2	3.5	0
2015-07-24 02:20:00	A10	14.2	4.1	23.5	3.5	0
2015-07-24 02:30:00	A10	14.2	3.6	-13.7	3.5	0
2015-07-24 02:40:00	A10	14.2	3.8	8.5	3.5	0
2015-07-24 02:50:00	A10	14.2	3.3	-8.9	3.5	0
2015-07-24 03:00:00	A10	14.2	3.7	24.4	3.5	0
2015-07-24 03:10:00	A10	14.2	4.5	75.5	3.5	0
2015-07-24 03:20:00	A10	14.2	5	130.4	3.5	0
2015-07-24 03:30:00	A10	14.2	5.2	150	3.5	0
2015-07-24 03:40:00	A10	14.2	5.5	200.6	3.5	0
2015-07-24 03:50:00	A10	14.2	5.3	193.9	3.5	0
2015-07-24 04:00:00	A10	14.2	5.3	177.2	3.5	0
2015-07-24 04:10:00	A10	14.2	5.2	182.4	3.5	0
2015-07-24 04:20:00	A10	14.2	4.8	131.6	3.5	0
2015-07-24 04:30:00	A10	14.2	3.1	-0.7	3.5	0
2015-07-24 04:40:00	A10	14.2	3.1	-3.6	3.5	0
2015-07-24 04:50:00	A10	14.2	3.7	35.3	3.5	0
2015-07-24 05:00:00	A10	14.2	3.4	20.8	3.5	0
2015-07-24 05:10:00	A10	14.2	3.1	21.3	3.5	0
2015-07-24 05:20:00	A10	14.2	3.4	36.6	3.5	0
2015-07-24 05:30:00	A10	14.2	3.5	60.1	3.5	0
2015-07-24 05:40:00	A10	14.2	3.6	51.8	3.5	0
2015-07-24 05:50:00	A10	14.2	3.6	46.1	3.5	0
2015-07-24 06:00:00	A10	14.2	3.9	74.7	3.5	0
2015-07-24 06:10:00	A10	14.2	3.9	47.1	3.5	0
2015-07-24 06:20:00	A10	14.2	3.6	31.8	3.5	0
2015-07-24 06:30:00	A10	14.2	3.8	51.5	3.5	0
2015-07-24 06:40:00	A10	14.2	4.9	111.6	3.5	0
2015-07-24 06:50:00	A10	14.2	5.1	145.9	3.5	0
2015-07-24 07:00:00	A10	14.2	5.4	209.7	3.5	0
2015-07-24 07:10:00	A10	14.2	5.2	196.7	3.5	0
2015-07-24 07:20:00	A10	14.2	3.8	51.2	3.5	0
2015-07-24 07:30:00	A10	14.2	4.2	64.4	3.5	0
2015-07-24 07:40:00	A10	10.7	3.8	-10.3	3.5	0
2015-07-24 07:50:00	A10	10.2	4.3	53.9	3.5	0
2015-07-24 08:00:00	A10	14.2	4.4	105.4	3.5	0
2015-07-24 08:10:00	A10	14.2	4.1	78	3.5	0
2015-07-24 08:20:00	A10	14.2	4.7	134.3	3.5	0
2015-07-24 08:30:00	A10	14.2	4.5	117.2	3.5	0
2015-07-24 08:40:00	A10	14.2	4.9	162	3.5	0
2015-07-24 08:50:00	A10	14.2	5.5	246.3	3.5	0
2015-07-24 09:00:00	A10	14.2	6.5	363.9	3.5	0
2015-07-24 09:10:00	A10	14.2	4.9	136	3.5	0
2015-07-24 09:20:00	A10	14.2	5.6	262.7	3.5	0
2015-07-24 09:30:00	A10	14.2	6.7	362.7	3.5	0
2015-07-24 09:40:00	A10	14.2	4.7	170.3	3.5	0
2015-07-24 09:50:00	A10	14.2	5	220.6	3.5	0
2015-07-24 10:00:00	A10	14.2	6.3	361.7	3.5	0
2015-07-24 10:10:00	A10	14.3	6.9	474.5	3.5	0
2015-07-24 10:20:00	A10	14.3	6.9	531.8	3.5	0
2015-07-24 10:30:00	A10	14.3	7.1	591.1	3.5	0
2015-07-24 10:40:00	A10	14.3	8.6	852.3	3.5	0
2015-07-24 10:50:00	A10	14.3	8.5	834.5	3.5	0
2015-07-24 11:00:00	A10	14.3	7.8	694.6	3.5	0
2015-07-24 11:10:00	A10	14.2	6.4	425	3.5	0
2015-07-24 11:20:00	A10	14.3	7.4	575	3.5	0
2015-07-24 11:30:00	A10	14.3	9.7	1128.8	3.5	0
2015-07-24 11:40:00	A10	14.3	9.5	1086.8	3.5	0
2015-07-24 11:50:00	A10	14.3	9	926.7	3.5	0
2015-07-24 12:00:00	A10	14.3	9.4	1077.3	3.5	0
2015-07-24 12:10:00	A10	14.3	9.6	1070.6	3.5	0
2015-07-24 12:20:00	A10	14.3	9.5	1057.9	3.5	0
2015-07-24 12:30:00	A10	14.3	8.7	898	3.5	0
2015-07-24 12:40:00	A10	14.3	9.8	1125.2	3.5	0
2015-07-24 12:50:00	A10	14.3	9.8	1126.4	3.5	0
2015-07-24 13:00:00	A10	14.3	8.4	835.1	3.5	0
2015-07-24 13:10:00	A10	14.3	8.5	884.5	3.5	0
2015-07-24 13:20:00	A10	14.3	8.1	826.4	3.5	0
2015-07-24 13:30:00	A10	14.3	9.2	1009.3	3.5	0
2015-07-24 13:40:00	A10	14.3	8.4	829.2	3.5	0
2015-07-24 13:50:00	A10	14.3	7.8	715.4	3.5	0
2015-07-24 14:00:00	A10	14.3	9.1	1004.6	3.5	0
2015-07-24 14:10:00	A10	14.3	8.9	923.5	3.5	0
2015-07-24 14:20:00	A10	14.3	7.9	710.9	3.5	0
2015-07-24 14:30:00	A10	14.3	7.3	616.8	3.5	0
2015-07-24 14:40:00	A10	14.3	8.7	877.2	3.5	0
2015-07-24 14:50:00	A10	14.3	7.5	614.6	3.5	0
2015-07-24 15:00:00	A10	14.3	7.7	611.3	3.5	0
2015-07-24 15:10:00	A10	14.2	5.3	241.4	3.5	0
2015-07-24 15:20:00	A10	14.2	5.6	311.8	3.5	0
2015-07-24 15:30:00	A10	14.3	6.8	516.1	3.5	0
2015-07-24 15:40:00	A10	14.3	7.3	612.7	3.5	0
2015-07-24 15:50:00	A10	14.3	7.3	601.8	3.5	0
2015-07-24 16:00:00	A10	14.2	5.9	332.6	3.5	0
2015-07-24 16:10:00	A10	14.3	7.4	608	3.5	0
2015-07-24 16:20:00	A10	14.3	8.2	717.9	3.5	0
2015-07-24 16:30:00	A10	14.3	7.3	561.7	3.5	0
2015-07-24 16:40:00	A10	14.2	5.8	330.9	3.5	0
2015-07-24 16:50:00	A10	14.2	6.2	372.5	3.5	0
2015-07-24 17:00:00	A10	14.3	7.2	541.7	3.5	0
2015-07-24 17:10:00	A10	14.2	6.7	450.6	3.5	0
2015-07-24 17:20:00	A10	14.2	6.8	455.2	3.5	0
2015-07-24 17:30:00	A10	14.2	6.3	378.4	3.5	0
2015-07-24 17:40:00	A10	14.2	5.7	307.6	3.5	0
2015-07-24 17:50:00	A10	14.2	5.9	295.7	3.5	0
2015-07-24 18:00:00	A10	14.2	4.9	155.5	3.5	0
2015-07-24 18:10:00	A10	14.2	4.6	131.3	3.5	0
2015-07-24 18:20:00	A10	14.2	5.1	181.6	3.5	0
2015-07-24 18:30:00	A10	14.2	4.1	83.5	3.5	0
2015-07-24 18:40:00	A10	14.2	4.4	121.6	3.5	0
2015-07-24 18:50:00	A10	14.2	4.2	86.6	3.5	0
2015-07-24 19:00:00	A10	14.2	4.6	145.2	3.5	0
2015-07-24 19:10:00	A10	14.2	3.7	65.4	3.5	0
2015-07-24 19:20:00	A10	14.2	4	104.3	3.5	0
2015-07-24 19:30:00	A10	14.2	3.5	38.2	3.5	0
2015-07-24 19:40:00	A10	14.2	4	55.6	3.5	0
2015-07-24 19:50:00	A10	14.2	4.3	64.4	3.5	0
2015-07-24 20:00:00	A10	14.2	4.1	57.6	3.5	0
2015-07-24 20:10:00	A10	14.2	4.2	82.4	3.5	0
2015-07-24 20:20:00	A10	14.2	4.5	101.5	3.5	0
2015-07-24 20:30:00	A10	14.2	4.3	90	3.5	0
2015-07-24 20:40:00	A10	14.2	5.9	241.3	3.5	0
2015-07-24 20:50:00	A10	14.2	5.1	177.1	3.5	0
2015-07-24 21:00:00	A10	14.2	5.6	228.9	3.5	0
2015-07-24 21:10:00	A10	14.2	6.4	341.5	3.5	0
2015-07-24 21:20:00	A10	14.2	5.8	263.6	3.5	0
2015-07-24 21:30:00	A10	14.2	6	288.3	3.5	0
2015-07-24 21:40:00	A10	14.2	5.5	223.4	3.5	0
2015-07-24 21:50:00	A10	14.2	4.5	145.9	3.5	0
2015-07-24 22:00:00	A10	14.2	4.4	110.1	3.5	0
2015-07-24 22:10:00	A10	14.2	4.2	80.4	3.5	0
2015-07-24 22:20:00	A10	14.2	4.7	145.3	3.5	0
2015-07-24 22:30:00	A10	14.2	5.1	220.7	3.5	0
2015-07-24 22:40:00	A10	14.2	6.7	483.9	3.5	0
2015-07-24 22:50:00	A10	14.3	7.6	628.1	3.5	0
2015-07-24 23:00:00	A10	14.2	5.5	284.2	3.5	0
2015-07-24 23:10:00	A10	14.2	5.1	248.6	3.5	0
2015-07-24 23:20:00	A10	14.2	5.8	348.9	3.5	0
2015-07-24 23:30:00	A10	14.3	7	540.1	3.5	0
2015-07-24 23:40:00	A10	14.3	7.1	542.9	3.5	0
2015-07-24 23:50:00	A10	14.2	6.2	378	3.5	0
2015-07-25 00:00:00	A10	14.2	6.4	366.7	3.5	0
2015-07-25 00:10:00	A10	14.3	7.8	600.3	3.5	0
2015-07-25 00:20:00	A10	14.3	7.4	537	3.5	0
2015-07-25 00:30:00	A10	14.2	6.6	407.1	3.5	0
2015-07-25 00:40:00	A10	14.2	6.4	362.3	3.5	0
2015-07-25 00:50:00	A10	14.2	6.3	344	3.5	0
2015-07-25 01:00:00	A10	14.2	5.6	248.3	3.5	0
2015-07-25 01:10:00	A10	14.2	5.6	259.7	3.5	0
2015-07-25 01:20:00	A10	14.2	6	310.9	3.5	0
2015-07-25 01:30:00	A10	14.2	5.1	189.3	3.5	0
2015-07-25 01:40:00	A10	14.2	5.6	236.8	3.5	0
2015-07-25 01:50:00	A10	14.2	6.2	363.5	3.5	0
2015-07-25 02:00:00	A10	14.2	6.2	354.9	3.5	0
2015-07-25 02:10:00	A10	14.2	5.7	315.2	3.5	0
2015-07-25 02:20:00	A10	14.2	6.1	350.9	3.5	0
2015-07-25 02:30:00	A10	14.2	6.4	416.2	3.5	0
2015-07-25 02:40:00	A10	14.3	6.8	490.3	3.5	0
2015-07-25 02:50:00	A10	14.3	8	684.4	3.5	0
2015-07-25 03:00:00	A10	14.3	9	957.4	3.5	0
2015-07-25 03:10:00	A10	14.3	8.8	899.5	3.5	0
2015-07-25 03:20:00	A10	14.3	8.6	846.3	3.5	0
2015-07-25 03:30:00	A10	14.3	7.8	698.3	3.5	0
2015-07-25 03:40:00	A10	14.2	6.5	396.4	3.5	0
2015-07-25 03:50:00	A10	14.2	6.5	373.7	3.5	0
2015-07-25 04:00:00	A10	14.2	6.6	384.2	3.5	0
2015-07-25 04:10:00	A10	14.2	6.6	393.7	3.5	0
2015-07-25 04:20:00	A10	14.2	6.2	326	3.5	0
2015-07-25 04:30:00	A10	14.2	6.2	333.3	3.5	0
2015-07-25 04:40:00	A10	14.2	5.8	250.4	3.5	0
2015-07-25 04:50:00	A10	14.2	5.4	188.3	3.5	0
2015-07-25 05:00:00	A10	14.2	5.3	209.4	3.5	0
2015-07-25 05:10:00	A10	14.2	5	163.4	3.5	0
2015-07-25 05:20:00	A10	14.2	5.4	205.4	3.5	0
2015-07-25 05:30:00	A10	14.2	5.4	211.6	3.5	0
2015-07-25 05:40:00	A10	14.2	4.8	150.6	3.5	0
2015-07-25 05:50:00	A10	14.2	4.5	86	3.5	0
2015-07-25 06:00:00	A10	14.2	4.8	109.1	3.5	0
2015-07-25 06:10:00	A10	14.2	4.7	106.2	3.5	0
2015-07-25 06:20:00	A10	14.2	4.5	99.9	3.5	0
2015-07-25 06:30:00	A10	14.2	4	51.4	3.5	0
2015-07-25 06:40:00	A10	14.2	3.6	21.7	3.5	0
2015-07-25 06:50:00	A10	14.2	4	37.5	3.5	0
2015-07-25 07:00:00	A10	14.2	3.8	29.1	3.5	0
2015-07-25 07:10:00	A10	14.2	4.2	78.5	3.5	0
2015-07-25 07:20:00	A10	14.2	4.6	108.6	3.5	0
2015-07-25 07:30:00	A10	14.2	4.4	80.6	3.5	0
2015-07-25 07:40:00	A10	14.2	3.9	43.5	3.5	0
2015-07-25 07:50:00	A10	14.2	3.7	24.6	3.5	0
2015-07-25 08:00:00	A10	14.2	3.6	24.1	3.5	0
2015-07-25 08:10:00	A10	13.9	2.9	-14.7	3.5	0
2015-07-25 08:20:00	A10	5.2	3.5	-7.1	3.5	0
2015-07-25 08:30:00	A10	8.8	3.4	-11.2	3.5	0
2015-07-25 08:40:00	A10	13	3.9	21.9	3.5	0
2015-07-25 08:50:00	A10	14.2	3.4	-5.8	3.5	0
2015-07-25 09:00:00	A10	14.2	3.7	32.7	3.5	0
2015-07-25 09:10:00	A10	14.2	4.4	80.4	3.5	0
2015-07-25 09:20:00	A10	14.2	3.7	64.2	3.5	0
2015-07-25 09:30:00	A10	14.2	4.1	53.1	3.5	0
2015-07-25 09:40:00	A10	14.2	4.4	65.2	3.5	0
2015-07-25 09:50:00	A10	14.2	4.7	127.8	3.5	0
2015-07-25 10:00:00	A10	14.2	4.6	120	3.5	0
2015-07-25 10:10:00	A10	14.2	4.8	109	3.5	0
2015-07-25 10:20:00	A10	14.2	4.8	135.6	3.5	0
2015-07-25 10:30:00	A10	14.2	5	160.5	3.5	0
2015-07-25 10:40:00	A10	14.2	5	127.3	3.5	0
2015-07-25 10:50:00	A10	14.2	4.9	152	3.5	0
2015-07-25 11:00:00	A10	14.2	4.9	139.7	3.5	0
2015-07-25 11:10:00	A10	14.2	4.7	119.4	3.5	0
2015-07-25 11:20:00	A10	14.2	5	140.8	3.5	0
2015-07-25 11:30:00	A10	14.2	4.9	119.8	3.5	0
2015-07-25 11:40:00	A10	14.2	4.7	123	3.5	0
2015-07-25 11:50:00	A10	14.2	4.8	139.3	3.5	0
2015-07-25 12:00:00	A10	14.2	4.3	49.8	3.5	0
2015-07-25 12:10:00	A10	14.2	4.6	99.2	3.5	0
2015-07-25 12:20:00	A10	14.2	5.3	209.7	3.5	0
2015-07-25 12:30:00	A10	14.2	5.1	172	3.5	0
2015-07-25 12:40:00	A10	14.2	4.6	114.1	3.5	0
2015-07-25 12:50:00	A10	14.2	4.8	115.7	3.5	0
2015-07-25 13:00:00	A10	14.2	4.1	79	3.5	0
2015-07-25 13:10:00	A10	14.2	5.1	192.8	3.5	0
2015-07-25 13:20:00	A10	14.2	4.9	157.8	3.5	0
2015-07-25 13:30:00	A10	14.2	4.8	140.1	3.5	0
2015-07-25 13:40:00	A10	14.2	4.5	96.8	3.5	0
2015-07-25 13:50:00	A10	14.2	4.2	91.9	3.5	0
2015-07-25 14:00:00	A10	14.2	4.7	133.2	3.5	0
2015-07-25 14:10:00	A10	14.2	5.2	183	3.5	0
2015-07-25 14:20:00	A10	14.2	4.6	90.2	3.5	0
2015-07-25 14:30:00	A10	14.2	3.8	47.5	3.5	0
2015-07-25 14:40:00	A10	14.2	3.8	29	3.5	0
2015-07-25 14:50:00	A10	14.2	3.8	37.7	3.5	0
2015-07-25 15:00:00	A10	7.9	3.7	-13.9	3.5	0
2015-07-25 15:10:00	A10	14.2	3.8	37.3	3.5	0
2015-07-25 15:20:00	A10	14.2	3.5	19.8	3.5	0
2015-07-25 15:30:00	A10	10.5	3.9	-12.3	3.5	0
2015-07-25 15:40:00	A10	11.6	2.7	-3	3.5	0
2015-07-25 15:50:00	A10	8.2	3.1	-6.8	3.5	0
2015-07-25 16:00:00	A10	9.4	3	-7.2	3.5	0
2015-07-25 16:10:00	A10	11.4	3.1	2.2	3.5	0
2015-07-25 16:20:00	A10	6.6	3	-13.4	3.5	0
2015-07-25 16:30:00	A10	4.2	2.4	-5.8	3.5	0
2015-07-25 16:40:00	A10	13.7	3.6	11.1	3.5	0
2015-07-25 16:50:00	A10	13.4	3.3	-4.8	3.5	0
2015-07-25 17:00:00	A10	6.7	2.3	-6.9	3.5	0
2015-07-25 17:10:00	A10	14.2	4.1	49.3	3.5	0
2015-07-25 17:20:00	A10	14.2	3.7	8.6	3.5	0
2015-07-25 17:30:00	A10	4.3	3.1	-7.4	3.5	0
2015-07-25 17:40:00	A10	10.4	2.3	-5.6	3.5	0
2015-07-25 17:50:00	A10	9	2.1	-5.5	3.5	0
2015-07-25 18:00:00	A10	9.5	2.2	-5.5	3.5	0
2015-07-25 18:10:00	A10	7.6	1.6	-5.5	3.5	0
2015-07-25 18:20:00	A10	7	1.4	-5.5	3.5	0
2015-07-25 18:30:00	A10	5.1	1.6	-6	3.5	0
2015-07-25 18:40:00	A10	4.3	2.8	-7.9	3.5	0
2015-07-25 18:50:00	A10	8.8	3.4	-6.4	3.5	0
2015-07-25 19:00:00	A10	13.7	3.1	-4.6	3.5	0
2015-07-25 19:10:00	A10	13.7	3.5	5.5	3.5	0
2015-07-25 19:20:00	A10	0	4.5	-7.1	3.5	0
2015-07-25 19:30:00	A10	0	5.2	-7.1	3.5	0
2015-07-25 19:40:00	A10	0	5.4	-8.5	3.5	0
2015-07-25 19:50:00	A10	0.9	3.4	-7.3	3.5	0
2015-07-25 20:00:00	A10	14	3.4	4.1	3.5	0
2015-07-25 20:10:00	A10	14.2	3.2	5.9	3.5	0
2015-07-25 20:20:00	A10	14.2	4	67.3	3.5	0
2015-07-25 20:30:00	A10	14.2	4.4	69.2	3.5	0
2015-07-25 20:40:00	A10	14.2	4.3	65.2	3.5	0
2015-07-25 20:50:00	A10	14.2	4.3	78	3.5	0
2015-07-25 21:00:00	A10	14.2	4	45	3.5	0
2015-07-25 21:10:00	A10	14.2	3.2	-16.5	3.5	0
2015-07-25 21:20:00	A10	14.2	3.5	6.6	3.5	0
2015-07-25 21:30:00	A10	6.6	3.5	-13.5	3.5	0
2015-07-25 21:40:00	A10	14	4.6	59.2	3.5	0
2015-07-25 21:50:00	A10	14.2	5.1	134.9	3.5	0
2015-07-25 22:00:00	A10	14.2	5	123.8	3.5	0
2015-07-25 22:10:00	A10	14.2	4.2	60	3.5	0
2015-07-25 22:20:00	A10	14.2	3.4	0.9	3.5	0
2015-07-25 22:30:00	A10	8	2.8	-7.2	3.5	0
2015-07-25 22:40:00	A10	10.7	2.4	-5.1	3.5	0
2015-07-25 22:50:00	A10	7.3	2.5	-4.8	3.5	0
2015-07-25 23:00:00	A10	10.4	2.2	-5.7	3.5	0
2015-07-25 23:10:00	A10	11.5	2.1	-4.2	3.5	0
2015-07-25 23:20:00	A10	6	2.9	-5.1	3.5	0
2015-07-25 23:30:00	A10	11.8	2.2	-4.8	3.5	0
2015-07-25 23:40:00	A10	8.9	3.3	-4.5	3.5	0
2015-07-25 23:50:00	A10	12.8	2.9	-5.4	3.5	0
2015-07-26 00:00:00	A10	9.5	2.8	-4	3.5	0
2015-07-26 00:10:00	A10	10.9	3.3	-6.2	3.5	0
2015-07-26 00:20:00	A10	10.9	3	-4.1	3.5	0
2015-07-26 00:30:00	A10	8	2.8	-5.4	3.5	0
2015-07-26 00:40:00	A10	12.1	3.1	-4.4	3.5	0
2015-07-26 00:50:00	A10	8.1	3.2	-5.6	3.5	0
2015-07-26 01:00:00	A10	9.9	2.2	-5	3.5	0
2015-07-26 01:10:00	A10	7.5	3.3	-5.1	3.5	0
2015-07-26 01:20:00	A10	13.2	3.4	-7.9	3.5	0
2015-07-26 01:30:00	A10	14.2	4.6	27	3.5	0
2015-07-26 01:40:00	A10	14.2	3.9	-0.4	3.5	0
2015-07-26 01:50:00	A10	7.5	3.7	-12.6	3.5	0
2015-07-26 02:00:00	A10	13.9	5.1	94	3.5	0
2015-07-26 02:10:00	A10	14.2	5.1	78.8	3.5	0
2015-07-26 02:20:00	A10	14.2	4.7	54.1	3.5	0
2015-07-26 02:30:00	A10	14.2	4.9	87.7	3.5	0
2015-07-26 02:40:00	A10	10.6	3.6	-5.3	3.5	0
2015-07-26 02:50:00	A10	9.5	2.8	-5.9	3.5	0
2015-07-26 03:00:00	A10	11	2.8	-4.2	3.5	0
2015-07-26 03:10:00	A10	7.6	3.8	19.2	3.5	0
2015-07-26 03:20:00	A10	14.2	5.6	206.8	3.5	0
2015-07-26 03:30:00	A10	14.2	3.7	-0.4	3.5	0
2015-07-26 03:40:00	A10	14.2	3.1	-21.5	3.5	0
2015-07-26 03:50:00	A10	9.1	3	-15.2	3.5	0
2015-07-26 04:00:00	A10	12.8	3.1	-5.8	3.5	0
2015-07-26 04:10:00	A10	10	3.1	-4.1	3.5	0
2015-07-26 04:20:00	A10	8.8	2.9	-5.8	3.5	0
2015-07-26 04:30:00	A10	11.2	3.2	-4.2	3.5	0
2015-07-26 04:40:00	A10	7.6	2.7	-4.4	3.5	0
2015-07-26 04:50:00	A10	9	2.8	-5.6	3.5	0
2015-07-26 05:00:00	A10	9.1	3.1	-3.9	3.5	0
2015-07-26 05:10:00	A10	9.6	3.3	-4.4	3.5	0
2015-07-26 05:20:00	A10	9.4	2.3	-3.9	3.5	0
2015-07-26 05:30:00	A10	10.4	2.6	-3.9	3.5	0
2015-07-26 05:40:00	A10	8.9	1.9	-3.9	3.5	0
2015-07-26 05:50:00	A10	7.1	1.4	-3.9	3.5	0
2015-07-26 06:00:00	A10	5.5	1.1	-3.9	3.5	0
2015-07-26 06:10:00	A10	5.2	1.3	-3.9	3.5	0
2015-07-26 06:20:00	A10	5.6	1	-3.9	3.5	0
2015-07-26 06:30:00	A10	4.9	1.1	-3.9	3.5	0
2015-07-26 06:40:00	A10	5.7	2.5	-4	3.5	0
2015-07-26 06:50:00	A10	6.7	2.5	-4	3.5	0
2015-07-26 07:00:00	A10	5.7	1.8	-4	3.5	0
2015-07-26 07:10:00	A10	3.2	1.2	-4	3.5	0
2015-07-26 07:20:00	A10	2.8	0.9	-4	3.5	0
2015-07-26 07:30:00	A10	5.3	1.4	-4	3.5	0
2015-07-26 07:40:00	A10	6.1	1.7	-3.9	3.5	0
2015-07-26 07:50:00	A10	9.1	2.4	-4.8	3.5	0
2015-07-26 08:00:00	A10	9.1	2.3	-4.9	3.5	0
2015-07-26 08:10:00	A10	8.7	1.9	-3.9	3.5	0
2015-07-26 08:20:00	A10	6.9	1.4	-3.9	3.5	0
2015-07-26 08:30:00	A10	7	1.7	-3.9	3.5	0
2015-07-26 08:40:00	A10	9.9	2.3	-3.9	3.5	0
2015-07-26 08:50:00	A10	9	2	-3.9	3.5	0
2015-07-26 09:00:00	A10	9.1	2.1	-3.9	3.5	0
2015-07-26 09:10:00	A10	13.6	3.5	-5.5	3.5	0
2015-07-26 09:20:00	A10	5.3	3.3	-6.4	3.5	0
2015-07-26 09:30:00	A10	10.1	2.2	-4.1	3.5	0
2015-07-26 09:40:00	A10	8.9	1.7	-3.9	3.5	0
2015-07-26 09:50:00	A10	9.1	2.2	-3.9	3.5	0
2015-07-26 10:00:00	A10	8.5	2.1	-3.9	3.5	0
2015-07-26 10:10:00	A10	8.6	2	-3.9	3.5	0
2015-07-26 10:20:00	A10	7.8	2.3	-3.9	3.5	0
2015-07-26 10:30:00	A10	10.5	2.7	-4.9	3.5	0
2015-07-26 10:40:00	A10	10.7	3	-5.1	3.5	0
2015-07-26 10:50:00	A10	6.9	2.9	-5.4	3.5	0
2015-07-26 11:00:00	A10	10.1	2.6	-7.5	3.5	0
2015-07-26 11:10:00	A10	5.3	2.3	-6.1	3.5	0
2015-07-26 11:20:00	A10	8.4	3.3	-2.5	3.5	0
2015-07-26 11:30:00	A10	13.2	4	18.1	3.5	0
2015-07-26 11:40:00	A10	9.5	2.6	-21.2	3.5	0
2015-07-26 11:50:00	A10	8.5	2.2	-6	3.5	0
2015-07-26 12:00:00	A10	10.4	2.7	-4.2	3.5	0
2015-07-26 12:10:00	A10	12.7	3.2	-7.8	3.5	0
2015-07-26 12:20:00	A10	5.7	3.2	-5.7	3.5	0
2015-07-26 12:30:00	A10	12.2	3.4	-21.2	3.5	0
2015-07-26 12:40:00	A10	9	3	-5.8	3.5	0
2015-07-26 12:50:00	A10	11	2.8	-4.6	3.5	0
2015-07-26 13:00:00	A10	7.6	3	-5.5	3.5	0
2015-07-26 13:10:00	A10	11.7	3.3	-11.9	3.5	0
2015-07-26 13:20:00	A10	7.4	2.9	-10.3	3.5	0
2015-07-26 13:30:00	A10	6.5	3.5	-5.9	3.5	0
2015-07-26 13:40:00	A10	13.4	3.2	-4.9	3.5	0
2015-07-26 13:50:00	A10	6.8	3.1	-5.3	3.5	0
2015-07-26 14:00:00	A10	11.9	3.1	-8.6	3.5	0
2015-07-26 14:10:00	A10	8.8	3.5	-12.1	3.5	0
2015-07-26 14:20:00	A10	8	3.7	2.4	3.5	0
2015-07-26 14:30:00	A10	8.5	2.9	-18.5	3.5	0
2015-07-26 14:40:00	A10	12.8	3.6	-6.1	3.5	0
2015-07-26 14:50:00	A10	6.3	3.5	-7.3	3.5	0
2015-07-26 15:00:00	A10	8	3.5	-11.3	3.5	0
2015-07-26 15:10:00	A10	12.7	3.6	-6.1	3.5	0
2015-07-26 15:20:00	A10	6	3.3	-5.4	3.5	0
2015-07-26 15:30:00	A10	9	3	-9.2	3.5	0
2015-07-26 15:40:00	A10	9.6	3.6	-14.1	3.5	0
2015-07-26 15:50:00	A10	6.7	3	-5.8	3.5	0
2015-07-26 16:00:00	A10	11.4	2.7	-4.6	3.5	0
2015-07-26 16:10:00	A10	7.9	2.9	-5.2	3.5	0
2015-07-26 16:20:00	A10	10.6	2.8	-5.2	3.5	0
2015-07-26 16:30:00	A10	12.4	3.1	-11.2	3.5	0
2015-07-26 16:40:00	A10	6.8	2.6	-5.5	3.5	0
2015-07-26 16:50:00	A10	13.2	3.4	-2.7	3.5	0
2015-07-26 17:00:00	A10	14.2	3.5	-10.9	3.5	0
2015-07-26 17:10:00	A10	8.4	3.3	-11.8	3.5	0
2015-07-26 17:20:00	A10	13.2	3.3	-5.3	3.5	0
2015-07-26 17:30:00	A10	14.1	3.2	-18.8	3.5	0
2015-07-26 17:40:00	A10	7.1	2.8	-8.6	3.5	0
2015-07-26 17:50:00	A10	11.3	2.8	-5.5	3.5	0
2015-07-26 18:00:00	A10	10.2	2.8	-4.5	3.5	0
2015-07-26 18:10:00	A10	8.4	2.7	-6	3.5	0
2015-07-26 18:20:00	A10	12.4	3.2	-4.9	3.5	0
2015-07-26 18:30:00	A10	8.1	2.9	-5	3.5	0
2015-07-26 18:40:00	A10	11.2	2.7	-5.9	3.5	0
2015-07-26 18:50:00	A10	9.9	3	-4.7	3.5	0
2015-07-26 19:00:00	A10	9.6	3	-6.2	3.5	0
2015-07-26 19:10:00	A10	12.4	3.1	-5	3.5	0
2015-07-26 19:20:00	A10	8.1	2.9	-5.7	3.5	0
2015-07-26 19:30:00	A10	11.2	2.6	-5.2	3.5	0
2015-07-26 19:40:00	A10	7	2.5	-5.4	3.5	0
2015-07-26 19:50:00	A10	8.7	1.7	-5.5	3.5	0
2015-07-26 20:00:00	A10	8.5	1.9	-4.5	3.5	0
2015-07-26 20:10:00	A10	9.1	1.9	-4.5	3.5	0
2015-07-26 20:20:00	A10	10	2.3	-4.4	3.5	0
2015-07-26 20:30:00	A10	9.2	2	-4.3	3.5	0
2015-07-26 20:40:00	A10	9	1.9	-4.4	3.5	0
2015-07-26 20:50:00	A10	9.1	1.9	-4.4	3.5	0
2015-07-26 21:00:00	A10	9.7	2.2	-4.3	3.5	0
2015-07-26 21:10:00	A10	10.3	2.6	-4.2	3.5	0
2015-07-26 21:20:00	A10	10	2.6	-4.2	3.5	0
2015-07-26 21:30:00	A10	10.4	3.1	-4.2	3.5	0
2015-07-26 21:40:00	A10	10.9	3.2	-4.6	3.5	0
2015-07-26 21:50:00	A10	8.2	3.1	-6.1	3.5	0
2015-07-26 22:00:00	A10	13.5	3.2	-4.3	3.5	0
2015-07-26 22:10:00	A10	9.9	3.7	-6.5	3.5	0
2015-07-26 22:20:00	A10	14.2	3.2	-24.9	3.5	0
2015-07-26 22:30:00	A10	14.2	3.4	-40.2	3.5	0
2015-07-26 22:40:00	A10	14.2	3.4	-15	3.5	0
2015-07-26 22:50:00	A10	14.2	3.5	0.1	3.5	0
2015-07-26 23:00:00	A10	14.2	4.1	40.3	3.5	0
2015-07-26 23:10:00	A10	14.2	4.4	59.4	3.5	0
2015-07-26 23:20:00	A10	14.2	4.2	55	3.5	0
2015-07-26 23:30:00	A10	14.2	4.3	50.3	3.5	0
2015-07-26 23:40:00	A10	14.2	4	31.6	3.5	0
2015-07-26 23:50:00	A10	14.2	3.6	14.4	3.5	0
2015-07-27 00:00:00	A10	14.2	4	47.9	3.5	0
2015-07-27 00:10:00	A10	14.2	4.2	52	3.5	0
2015-07-27 00:20:00	A10	14.2	4.6	83.7	3.5	0
2015-07-27 00:30:00	A10	14.2	4.3	77.8	3.5	0
2015-07-27 00:40:00	A10	14.2	3.8	42.2	3.5	0
2015-07-27 00:50:00	A10	14.2	3.7	41.8	3.5	0
2015-07-27 01:00:00	A10	14.2	3.9	49.2	3.5	0
2015-07-27 01:10:00	A10	14.2	3.5	17.1	3.5	0
2015-07-27 01:20:00	A10	14.2	3.3	-4.8	3.5	0
2015-07-27 01:30:00	A10	14.2	3.5	16.8	3.5	0
2015-07-27 01:40:00	A10	14.2	3	-22.9	3.5	0
2015-07-27 01:50:00	A10	14.2	3.4	2.8	3.5	0
2015-07-27 02:00:00	A10	14.2	3.6	7.5	3.5	0
2015-07-27 02:10:00	A10	14.2	3.2	-14.4	3.5	0
2015-07-27 02:20:00	A10	8.8	2.9	-12	3.5	0
2015-07-27 02:30:00	A10	11.4	2.5	-5.2	3.5	0
2015-07-27 02:40:00	A10	7.3	2.4	-4.6	3.5	0
2015-07-27 02:50:00	A10	10.5	2.3	-5.5	3.5	0
2015-07-27 03:00:00	A10	9.9	2.1	-4	3.5	0
2015-07-27 03:10:00	A10	9.6	2.3	-4	3.5	0
2015-07-27 03:20:00	A10	9.8	2.4	-4	3.5	0
2015-07-27 03:30:00	A10	10.1	2.3	-4	3.5	0
2015-07-27 03:40:00	A10	10.5	2.2	-4	3.5	0
2015-07-27 03:50:00	A10	9.1	2.8	-4	3.5	0
2015-07-27 04:00:00	A10	9.7	2.3	-5.8	3.5	0
2015-07-27 04:10:00	A10	10.4	2.4	-4.1	3.5	0
2015-07-27 04:20:00	A10	7.1	2.8	-5.2	3.5	0
2015-07-27 04:30:00	A10	12.5	2.7	-4.6	3.5	0
2015-07-27 04:40:00	A10	7.6	3.3	-5	3.5	0
2015-07-27 04:50:00	A10	14.1	3.3	-10.5	3.5	0
2015-07-27 05:00:00	A10	14.2	3.5	3.4	3.5	0
2015-07-27 05:10:00	A10	14.2	3.3	0.2	3.5	0
2015-07-27 05:20:00	A10	14.2	3.2	-6.7	3.5	0
2015-07-27 05:30:00	A10	14.2	3.2	-20.3	3.5	0
2015-07-27 05:40:00	A10	14.2	3.1	-22.4	3.5	0
2015-07-27 05:50:00	A10	14.2	3.2	-14.8	3.5	0
2015-07-27 06:00:00	A10	14.2	3.6	18.4	3.5	0
2015-07-27 06:10:00	A10	14.2	4.4	73.5	3.5	0
2015-07-27 06:20:00	A10	14.2	4.5	67.9	3.5	0
2015-07-27 06:30:00	A10	14.2	4.3	47.5	3.5	0
2015-07-27 06:40:00	A10	14.2	4.5	77.3	3.5	0
2015-07-27 06:50:00	A10	14.2	4.6	79.2	3.5	0
2015-07-27 07:00:00	A10	14.2	4.7	85	3.5	0
2015-07-27 07:10:00	A10	14.2	5.3	81.3	3.5	0
2015-07-27 07:20:00	A10	14.2	4.7	58.5	3.5	0
2015-07-27 07:30:00	A10	14.2	4.5	61.1	3.5	0
2015-07-27 07:40:00	A10	14.2	4.1	35.3	3.5	0
2015-07-27 07:50:00	A10	14.2	4.1	35.3	3.5	0
2015-07-27 08:00:00	A10	14.2	3.7	11.3	3.5	0
2015-07-27 08:10:00	A10	5.7	3	-8.3	3.5	0
2015-07-27 08:20:00	A10	13	2.7	-5	3.5	0
2015-07-27 08:30:00	A10	10.1	3.7	-4.9	3.5	0
2015-07-27 08:40:00	A10	12	2.3	-5.4	3.5	0
2015-07-27 08:50:00	A10	9.1	3.4	-4.4	3.5	0
2015-07-27 09:00:00	A10	12.1	3.8	8.4	3.5	0
2015-07-27 09:10:00	A10	6.8	3.2	-10.7	3.5	0
2015-07-27 09:20:00	A10	14.2	4	38.2	3.5	0
2015-07-27 09:30:00	A10	14.2	4.2	57.6	3.5	0
2015-07-27 09:40:00	A10	14.2	4.5	91.5	3.5	0
2015-07-27 09:50:00	A10	13.7	4	38.5	3.5	0
2015-07-27 10:00:00	A10	7.8	4.3	26.6	3.5	0
2015-07-27 10:10:00	A10	14.2	4.4	77.2	3.5	0
2015-07-27 10:20:00	A10	14.2	4	57.2	3.5	0
2015-07-27 10:30:00	A10	14.2	4.7	95	3.5	0
2015-07-27 10:40:00	A10	14.2	4.7	114.1	3.5	0
2015-07-27 10:50:00	A10	14.2	5.3	177.2	3.5	0
2015-07-27 11:00:00	A10	14	4	33.1	3.5	0
2015-07-27 11:10:00	A10	11.5	4.2	25.4	3.5	0
2015-07-27 11:20:00	A10	7.4	4.8	62.5	3.5	0
2015-07-27 11:30:00	A10	14.2	5.2	152.5	3.5	0
2015-07-27 11:40:00	A10	14.2	4.9	157.5	3.5	0
2015-07-27 11:50:00	A10	14.2	4.7	96.4	3.5	0
2015-07-27 12:00:00	A10	14.2	4.4	65.7	3.5	0
2015-07-27 12:10:00	A10	14.2	5.1	219.1	3.5	0
2015-07-27 12:20:00	A10	14.2	5.7	217.8	3.5	0
2015-07-27 12:30:00	A10	14.2	5.1	157.8	3.5	0
2015-07-27 12:40:00	A10	14.2	4.1	78.5	3.5	0
2015-07-27 12:50:00	A10	14.2	3.8	33.4	3.5	0
2015-07-27 13:00:00	A10	14.2	4.8	102.6	3.5	0
2015-07-27 13:10:00	A10	14.2	4.9	117.1	3.5	0
2015-07-27 13:20:00	A10	11.2	3.3	-7.3	3.5	0
2015-07-27 13:30:00	A10	9.2	4.3	41.5	3.5	0
2015-07-27 13:40:00	A10	14.2	5.1	159.7	3.5	0
2015-07-27 13:50:00	A10	14.2	4.8	131.8	3.5	0
2015-07-27 14:00:00	A10	9.2	4	12.7	3.5	0
2015-07-27 14:10:00	A10	9.9	4.3	37.5	3.5	0
2015-07-27 14:20:00	A10	7.7	4.4	43.5	3.5	0
2015-07-27 14:30:00	A10	14.2	4.4	75.5	3.5	0
2015-07-27 14:40:00	A10	14.2	4	25.2	3.5	0
2015-07-27 14:50:00	A10	14.2	4.2	56	3.5	0
2015-07-27 15:00:00	A10	14.2	3.3	-4.9	3.5	0
2015-07-27 15:10:00	A10	8.6	4.2	6.9	3.5	0
2015-07-27 15:20:00	A10	11	4.8	71.3	3.5	0
2015-07-27 15:30:00	A10	14.2	4.3	74.7	3.5	0
2015-07-27 15:40:00	A10	9.7	3.8	24.5	3.5	0
2015-07-27 15:50:00	A10	9.2	4	15.5	3.5	0
2015-07-27 16:00:00	A10	9.7	3.1	-2.1	3.5	0
2015-07-27 16:10:00	A10	9.4	3.3	-13.5	3.5	0
2015-07-27 16:20:00	A10	5.1	3.4	-10	3.5	0
2015-07-27 16:30:00	A10	12.5	3.1	1.4	3.5	0
2015-07-27 16:40:00	A10	14.2	4.4	73.7	3.5	0
2015-07-27 16:50:00	A10	14.2	4.1	48.3	3.5	0
2015-07-27 17:00:00	A10	14.2	4.2	45	3.5	0
2015-07-27 17:10:00	A10	13.3	3.4	-17.3	3.5	0
2015-07-27 17:20:00	A10	6.8	4.3	14.8	3.5	0
2015-07-27 17:30:00	A10	14.2	4.9	96.1	3.5	0
2015-07-27 17:40:00	A10	14	3.9	20.8	3.5	0
2015-07-27 17:50:00	A10	6.6	3.4	-5	3.5	0
2015-07-27 18:00:00	A10	14.2	3.5	-8	3.5	0
2015-07-27 18:10:00	A10	14.2	3.3	-16.3	3.5	0
2015-07-27 18:20:00	A10	14.2	3.4	-7.3	3.5	0
2015-07-27 18:30:00	A10	14.2	3.8	22.7	3.5	0
2015-07-27 18:40:00	A10	14.2	3.9	52.5	3.5	0
2015-07-27 18:50:00	A10	14.2	4.6	99.4	3.5	0
2015-07-27 19:00:00	A10	14.2	5.3	170.9	3.5	0
2015-07-27 19:10:00	A10	14.2	5.8	270.4	3.5	0
2015-07-27 19:20:00	A10	14.2	6.9	435.1	3.5	0
2015-07-27 19:30:00	A10	14.2	6.7	373.7	3.5	0
2015-07-27 19:40:00	A10	14.2	6.1	296.3	3.5	0
2015-07-27 19:50:00	A10	14.2	5.9	268.4	3.5	0
2015-07-27 20:00:00	A10	14.2	5.9	262	3.5	0
2015-07-27 20:10:00	A10	14.2	5.9	269.9	3.5	0
2015-07-27 20:20:00	A10	14.2	5.4	207	3.5	0
2015-07-27 20:30:00	A10	14.2	4.6	98.4	3.5	0
2015-07-27 20:40:00	A10	14.2	5	132.6	3.5	0
2015-07-27 20:50:00	A10	14.2	5.8	256.4	3.5	0
2015-07-27 21:00:00	A10	14.2	5.4	197.9	3.5	0
2015-07-27 21:10:00	A10	14.2	4.8	125.9	3.5	0
2015-07-27 21:20:00	A10	14.2	4.5	68.2	3.5	0
2015-07-27 21:30:00	A10	14.2	4.1	27.5	3.5	0
2015-07-27 21:40:00	A10	14.2	4	19.7	3.5	0
2015-07-27 21:50:00	A10	14.2	3.8	8.6	3.5	0
2015-07-27 22:00:00	A10	14.2	3.8	8.6	3.5	0
2015-07-27 22:10:00	A10	14.2	3.8	23	3.5	0
2015-07-27 22:20:00	A10	14.2	3.8	37.5	3.5	0
2015-07-27 22:30:00	A10	14.2	4.6	65.7	3.5	0
2015-07-27 22:40:00	A10	14.2	4.1	47.3	3.5	0
2015-07-27 22:50:00	A10	14.2	4.7	137.9	3.5	0
2015-07-27 23:00:00	A10	14.2	4.7	94	3.5	0
2015-07-27 23:10:00	A10	14.2	4.1	61.2	3.5	0
2015-07-27 23:20:00	A10	14.2	4.8	134.6	3.5	0
2015-07-27 23:30:00	A10	14.2	4.3	74.7	3.5	0
2015-07-27 23:40:00	A10	14.2	3.4	12.7	3.5	0
2015-07-27 23:50:00	A10	6.2	2.7	-6.5	3.5	0
2015-07-28 00:00:00	A10	13.9	3.8	-6.2	3.5	0
2015-07-28 00:10:00	A10	14.2	3.6	-2.3	3.5	0
2015-07-28 00:20:00	A10	14.2	4.5	100.3	3.5	0
2015-07-28 00:30:00	A10	14.2	5.7	224.5	3.5	0
2015-07-28 00:40:00	A10	14.2	6.2	308.1	3.5	0
2015-07-28 00:50:00	A10	14.2	6.2	328	3.5	0
2015-07-28 01:00:00	A10	14.2	5.9	290.9	3.5	0
2015-07-28 01:10:00	A10	14.3	7.1	499.7	3.5	0
2015-07-28 01:20:00	A10	14.2	6.4	365.5	3.5	0
2015-07-28 01:30:00	A10	14.2	6.7	414.7	3.5	0
2015-07-28 01:40:00	A10	14.2	6.1	299	3.5	0
2015-07-28 01:50:00	A10	14.2	5.8	258.8	3.5	0
2015-07-28 02:00:00	A10	14.2	6.4	371.5	3.5	0
2015-07-28 02:10:00	A10	14.3	7.4	589.5	3.5	0
2015-07-28 02:20:00	A10	14.3	8.2	739	3.5	0
2015-07-28 02:30:00	A10	14.3	8.3	779.6	3.5	0
2015-07-28 02:40:00	A10	14.3	8	732.8	3.5	0
2015-07-28 02:50:00	A10	14.3	7.8	694.6	3.5	0
2015-07-28 03:00:00	A10	14.3	9.2	936	3.5	0
2015-07-28 03:10:00	A10	14.3	9.2	970	3.5	0
2015-07-28 03:20:00	A10	14.3	9.3	967.5	3.5	0
2015-07-28 03:30:00	A10	14.3	7.8	617.7	3.5	0
2015-07-28 03:40:00	A10	14.3	7.1	509.1	3.5	0
2015-07-28 03:50:00	A10	14.3	7.3	550.2	3.5	0
2015-07-28 04:00:00	A10	14.2	6.8	429.2	3.5	0
2015-07-28 04:10:00	A10	14.2	6.8	438.9	3.5	0
2015-07-28 04:20:00	A10	14.3	7.3	541.6	3.5	0
2015-07-28 04:30:00	A10	14.3	7.3	577.1	3.5	0
2015-07-28 04:40:00	A10	14.3	7.6	628.4	3.5	0
2015-07-28 04:50:00	A10	14.2	6.1	329.9	3.5	0
2015-07-28 05:00:00	A10	14.3	6.9	456.5	3.5	0
2015-07-28 05:10:00	A10	14.3	8.4	780.5	3.5	0
2015-07-28 05:20:00	A10	14.3	8.3	743	3.5	0
2015-07-28 05:30:00	A10	14.2	6.5	432.5	3.5	0
2015-07-28 05:40:00	A10	14.2	6.5	400.3	3.5	0
2015-07-28 05:50:00	A10	14.2	6.7	403.5	3.5	0
2015-07-28 06:00:00	A10	14.2	6.9	417.5	3.5	0
2015-07-28 06:10:00	A10	14.2	6.5	338.2	3.5	0
2015-07-28 06:20:00	A10	14.2	6	282	3.5	0
2015-07-28 06:30:00	A10	14.2	5.9	248.7	3.5	0
2015-07-28 06:40:00	A10	14.2	5.7	230.7	3.5	0
2015-07-28 06:50:00	A10	14.2	4.3	67.5	3.5	0
2015-07-28 07:00:00	A10	14.2	4.8	94.5	3.5	0
2015-07-28 07:10:00	A10	14.2	4.3	65.3	3.5	0
2015-07-28 07:20:00	A10	12.7	3.4	-3.2	3.5	0
2015-07-28 07:30:00	A10	8.9	2.9	-6.8	3.5	0
2015-07-28 07:40:00	A10	9.7	3.2	-12.1	3.5	0
2015-07-28 07:50:00	A10	10.5	3.9	60.1	3.5	0
2015-07-28 08:00:00	A10	14.2	4.9	131.1	3.5	0
2015-07-28 08:10:00	A10	14.2	5	127.9	3.5	0
2015-07-28 08:20:00	A10	14.2	3.9	60.5	3.5	0
2015-07-28 08:30:00	A10	14.2	4.5	126.3	3.5	0
2015-07-28 08:40:00	A10	14.2	5.5	191.4	3.5	0
2015-07-28 08:50:00	A10	14.2	5.5	220.6	3.5	0
2015-07-28 09:00:00	A10	14.2	4.9	140	3.5	0
2015-07-28 09:10:00	A10	14.2	4.8	125	3.5	0
2015-07-28 09:20:00	A10	14.2	4.5	140.2	3.5	0
2015-07-28 09:30:00	A10	14.2	5.7	260.6	3.5	0
2015-07-28 09:40:00	A10	14.2	4.8	147.5	3.5	0
2015-07-28 09:50:00	A10	14.2	4.4	90.5	3.5	0
2015-07-28 10:00:00	A10	14.2	5.9	241.2	3.5	0
2015-07-28 10:10:00	A10	14.2	5.3	200.6	3.5	0
2015-07-28 10:20:00	A10	14.2	4.5	93	3.5	0
2015-07-28 10:30:00	A10	14.2	4.9	128.6	3.5	0
2015-07-28 10:40:00	A10	14.2	4.7	104.5	3.5	0
2015-07-28 10:50:00	A10	14.2	4.3	95.4	3.5	0
2015-07-28 11:00:00	A10	14.2	5.1	137.5	3.5	0
2015-07-28 11:10:00	A10	14.2	4.2	56.7	3.5	0
2015-07-28 11:20:00	A10	14.2	4.2	67.9	3.5	0
2015-07-28 11:30:00	A10	14.2	4	57.7	3.5	0
2015-07-28 11:40:00	A10	11.6	3.8	23.3	3.5	0
2015-07-28 11:50:00	A10	11.6	4.2	53.9	3.5	0
2015-07-28 12:00:00	A10	14.2	4.6	94.6	3.5	0
2015-07-28 12:10:00	A10	14.2	5.1	164.9	3.5	0
2015-07-28 12:20:00	A10	14.2	4.2	90.7	3.5	0
2015-07-28 12:30:00	A10	14.2	5.4	200.5	3.5	0
2015-07-28 12:40:00	A10	14.2	5.9	292.8	3.5	0
2015-07-28 12:50:00	A10	14.3	7.3	542.6	3.5	0
2015-07-28 13:00:00	A10	14.3	7	498.1	3.5	0
2015-07-28 13:10:00	A10	14.3	6.8	481.8	3.5	0
2015-07-28 13:20:00	A10	14.3	7.2	494.8	3.5	0
2015-07-28 13:30:00	A10	14.3	8.4	797.7	3.5	0
2015-07-28 13:40:00	A10	14.3	7.1	495.8	3.5	0
2015-07-28 13:50:00	A10	14.3	7.4	570.4	3.5	0
2015-07-28 14:00:00	A10	14.3	7	473.2	3.5	0
2015-07-28 14:10:00	A10	14.3	7.6	583.2	3.5	0
2015-07-28 14:20:00	A10	14.3	7.8	615.8	3.5	0
2015-07-28 14:30:00	A10	14.3	8.1	691	3.5	0
2015-07-28 14:40:00	A10	14.3	7.5	600.4	3.5	0
2015-07-28 14:50:00	A10	14.3	8.1	732.7	3.5	0
2015-07-28 15:00:00	A10	14.3	8.2	734.1	3.5	0
2015-07-28 15:10:00	A10	14.3	7.3	545.2	3.5	0
2015-07-28 15:20:00	A10	14.2	6.5	386.2	3.5	0
2015-07-28 15:30:00	A10	14.2	5.6	232.4	3.5	0
2015-07-28 15:40:00	A10	14.2	4.7	143.4	3.5	0
2015-07-28 15:50:00	A10	14.2	4.2	91.9	3.5	0
2015-07-28 16:00:00	A10	14.2	5.5	239.1	3.5	0
2015-07-28 16:10:00	A10	14.2	5.1	181.4	3.5	0
2015-07-28 16:20:00	A10	14.2	5.7	253.9	3.5	0
2015-07-28 16:30:00	A10	14.2	6.5	383.8	3.5	0
2015-07-28 16:40:00	A10	14.2	4.6	124.4	3.5	0
2015-07-28 16:50:00	A10	14.2	4.7	127	3.5	0
2015-07-28 17:00:00	A10	14.2	5.8	317.1	3.5	0
2015-07-28 17:10:00	A10	14.2	6.8	412.6	3.5	0
2015-07-28 17:20:00	A10	14.2	6.4	362.9	3.5	0
2015-07-28 17:30:00	A10	14.2	5.5	242.3	3.5	0
2015-07-28 17:40:00	A10	14.2	5.6	237.4	3.5	0
2015-07-28 17:50:00	A10	14.2	4.9	134.9	3.5	0
2015-07-28 18:00:00	A10	14.2	5.2	170.2	3.5	0
2015-07-28 18:10:00	A10	14.2	4.9	147.6	3.5	0
2015-07-28 18:20:00	A10	14.2	5.1	140.6	3.5	0
2015-07-28 18:30:00	A10	14.2	4.5	83.4	3.5	0
2015-07-28 18:40:00	A10	14.2	5.1	140.8	3.5	0
2015-07-28 18:50:00	A10	14.2	4.7	104.8	3.5	0
2015-07-28 19:00:00	A10	14.2	4.3	58.8	3.5	0
2015-07-28 19:10:00	A10	14.2	5	133.8	3.5	0
2015-07-28 19:20:00	A10	14.2	5.4	185.3	3.5	0
2015-07-28 19:30:00	A10	14.2	5.8	243	3.5	0
2015-07-28 19:40:00	A10	14.2	5.8	236.4	3.5	0
2015-07-28 19:50:00	A10	14.2	5.7	208.8	3.5	0
2015-07-28 20:00:00	A10	14.2	5.9	274.2	3.5	0
2015-07-28 20:10:00	A10	14.2	5.9	251.1	3.5	0
2015-07-28 20:20:00	A10	14.2	7	431.5	3.5	0
2015-07-28 20:30:00	A10	14.2	6.6	388.3	3.5	0
2015-07-28 20:40:00	A10	14.2	6.7	414.2	3.5	0
2015-07-28 20:50:00	A10	14.2	6.8	436.6	3.5	0
2015-07-28 21:00:00	A10	14.3	7.2	519.7	3.5	0
[truncated: 330,671 more rows]
